# Supplementary material for: Preferential regulation of stably expressed genes in the human genome suggests a widespread expression buffering role of microRNAs
Source: BMC Genomics. 2012 Dec 7;13(Suppl 7):S14. doi: 10.1186/1471-2164-13-S7-S14 (PMC3521228; doi:10.1186/1471-2164-13-S7-S14)
Supplement: Additional file 7 — Table S1: retrieved SE-miRNAs and FL-miRNAs. This table lists the miRNA ID and number of targets in both SE genes and FL genes predicted by PicTar, TargetScan and PITA. The p value were inferred from Fisher exact test. [file 1471-2164-13-S7-S14-S7.xlsx]

## Sheet: PicTar
SE-miRNAs	number of targets in SE genes	number of targets in FL genes	p value		FL-miRNAs	number of targets in SE genes	number of targets in FL genes	p value
hsa-miR-130b	20	8	0.033403		hsa-miR-187		1	-
hsa-miR-16	21	8	0.0223127
hsa-miR-17-5p	19	7	0.0271159
hsa-miR-103	20	8	0.033403
hsa-miR-301	20	8	0.033403
hsa-miR-369-5p	1		-
hsa-miR-126	1		-
hsa-miR-192	3		-
hsa-miR-325	1		-
hsa-miR-181b	22	5	0.00132888
hsa-miR-181a	22	5	0.00132888
hsa-miR-210	1		-
hsa-miR-195	21	8	0.0223127
hsa-miR-206	32	6	1.78442e-05
hsa-miR-214	20	3	0.000429455
hsa-miR-107	20	8	0.033403
hsa-miR-15a	21	8	0.0223127
hsa-miR-139	8	1	0.0382972
hsa-miR-183	13	1	0.00172199
hsa-miR-1	32	6	1.78442e-05
hsa-miR-145	15	4	0.0182129
hsa-miR-188	4		-
hsa-miR-130a	20	8	0.033403
hsa-miR-342	1		-
hsa-miR-33	16	5	0.0252047
hsa-miR-124a	22	10	0.0468185
hsa-miR-320	24	1	1.22391e-06
hsa-miR-223	3		-
hsa-miR-15b	23	9	0.0183169
hsa-miR-194	10		-
hsa-miR-142-3p	13	2	0.00701139
hsa-miR-181c	22	5	0.00132888
hsa-miR-20b	19	7	0.0271159

## Sheet: TargetScan
SE-miRNAs	number of targets in SE genes	number of targets in FL genes	p value		FL-miRNAs	number of targets in SE genes	number of targets in FL genes	p value
hsa-miR-409-5p	4		-		hsa-miR-99b		2	-
hsa-miR-16	25	9	0.00802996		hsa-miR-100		2	-
hsa-miR-542-3p	12	3	0.03395		hsa-miR-99a		2	-
hsa-miR-379	3		-		hsa-miR-191		1	-
hsa-miR-491	2		-
hsa-miR-543	20	6	0.00856149
hsa-miR-126	1		-
hsa-miR-192	3		-
hsa-miR-424	25	9	0.00802996
hsa-miR-186	23	8	0.00962419
hsa-miR-325	3		-
hsa-miR-181b	20	4	0.00137715
hsa-miR-181a	20	4	0.00137715
hsa-miR-184	1		-
hsa-miR-210	1		-
hsa-miR-421	7		-
hsa-miR-195	25	9	0.00802996
hsa-miR-206	35	5	9.13725e-07
hsa-miR-181d	20	4	0.00137715
hsa-miR-189	2		-
hsa-miR-214	14	2	0.00392887
hsa-miR-411	2		-
hsa-miR-15a	25	9	0.00802996
hsa-miR-485-3p	11	1	0.00608675
hsa-miR-139	11	1	0.00608675
hsa-miR-433-5p	1		-
hsa-miR-183	12	1	0.00324729
hsa-miR-1	35	5	9.13725e-07
hsa-miR-28	5		-
hsa-miR-496	20	8	0.033403
hsa-miR-342	2		-
hsa-miR-493-5p	17	6	0.0328437
hsa-miR-497	25	9	0.00802996
hsa-miR-544	18	5	0.00984806
hsa-miR-136	2		-
hsa-miR-320	18	6	0.0212285
hsa-miR-15b	25	9	0.00802996
hsa-miR-505	15	3	0.00707817
hsa-miR-194	13	1	0.00172199
hsa-miR-142-3p	14	2	0.00392887
hsa-miR-495	21	8	0.0223127
hsa-miR-181c	20	4	0.00137715
hsa-miR-451	2		-
hsa-miR-215	3		-
hsa-miR-224	13	1	0.00172199
hsa-miR-423	1		-

## Sheet: PITA
SE-miRNAs	number of targets in SE genes	number of targets in FL genes	p value		FL-miRNAs	number of targets in SE genes	number of targets in FL genes	p value
hsa-miR-376b	14	3	0.0120731		hsa-miR-337-5p		1	-
hsa-miR-200b	30	15	0.0320105		hsa-miR-658		1	-
hsa-miR-510	4		-		hsa-miR-886-3p		1	-
hsa-miR-1266	5		-		hsa-miR-1268		1	-
hsa-miR-16	29	12	0.0100395		hsa-miR-663		2	-
hsa-miR-518e	2		-		hsa-miR-1247		1	-
hsa-miR-483-3p	7		-		hsa-miR-296-5p		1	-
hsa-miR-548g	26	10	0.00672016		hsa-miR-1204		1	-
hsa-miR-214	12	2	0.0123991		hsa-miR-1292		1	-
hsa-miR-532-3p	8	1	0.0382972		hsa-miR-551a		1	-
hsa-miR-549	11	1	0.00608675		hsa-miR-1238		1	-
hsa-miR-890	13	2	0.00701139		hsa-miR-1273		1	-
hsa-miR-1826	12	2	0.0123991		hsa-miR-611		1	-
hsa-miR-490-3p	2		-		hsa-miR-151-5p		2	-
hsa-miR-1267	8		-		hsa-miR-663b		1	-
hsa-miR-320c	26	7	0.00111788		hsa-miR-887		1	-
hsa-miR-511	22	7	0.0046838		hsa-miR-296-3p		1	-
hsa-miR-375	2		-		hsa-miR-639		1	-
hsa-miR-544	22	8	0.0147337		hsa-miR-551b		1	-
hsa-miR-1237	13	2	0.00701139		hsa-miR-602		3	-
hsa-miR-561	39	19	0.00981075
hsa-miR-194	12	3	0.03395
hsa-miR-548n	35	16	0.00922132
hsa-miR-1282	1		-
hsa-miR-1277	2		-
hsa-miR-603	17	6	0.0328437
hsa-miR-574-3p	1		-
hsa-miR-409-5p	2		-
hsa-miR-298	10	2	0.0375521
hsa-miR-619	8	1	0.0382972
hsa-miR-199a-5p	13	4	0.0473306
hsa-miR-1280	1		-
hsa-miR-651	13	3	0.020369
hsa-miR-1182	5		-
hsa-miR-630	12	3	0.03395
hsa-miR-660	8	1	0.0382972
hsa-miR-379	2		-
hsa-miR-548p	41	23	0.0278451
hsa-miR-586	32	17	0.0397391
hsa-miR-524-5p	33	15	0.0113695
hsa-miR-208a	1		-
hsa-miR-618	17	2	0.000660265
hsa-miR-421	18	6	0.0212285
hsa-miR-641	19	7	0.0271159
hsa-miR-548d-3p	25	11	0.0262711
hsa-miR-329	10	1	0.011331
hsa-miR-646	19	5	0.0060546
hsa-miR-582-3p	15	4	0.0182129
hsa-miR-411	8		-
hsa-miR-652	1		-
hsa-miR-371-5p	15	5	0.0395841
hsa-miR-548o	28	12	0.0146966
hsa-miR-1	26	5	0.000157343
hsa-miR-376a	14	3	0.0120731
hsa-miR-200c	30	15	0.0320105
hsa-miR-548f	38	13	0.000462091
hsa-miR-147b	1		-
hsa-miR-720	1		-
hsa-miR-450a	1		-
hsa-miR-15b	29	12	0.0100395
hsa-miR-320d	26	7	0.00111788
hsa-miR-188-3p	16	3	0.00410891
hsa-miR-635	6		-
hsa-miR-1253	10	2	0.0375521
hsa-miR-1233	4		-
hsa-miR-18b	8	1	0.0382972
hsa-miR-144	29	14	0.0283035
hsa-miR-1323	28	12	0.0146966
hsa-miR-323-5p	3		-
hsa-miR-888	18	7	0.0409553
hsa-miR-1224-5p	7		-
hsa-miR-553	2		-
hsa-miR-802	24	5	0.000463864
hsa-miR-429	30	15	0.0320105
hsa-miR-105	25	9	0.00802996
hsa-miR-570	47	23	0.00420037
hsa-miR-34b	24	6	0.00123503
hsa-miR-768-3p	19	5	0.0060546
hsa-miR-423-3p	2		-
hsa-miR-195	29	12	0.0100395
hsa-miR-519d	24	11	0.0378105
hsa-miR-545	34	9	0.000127251
hsa-miR-935	17	5	0.0158469
hsa-miR-607	43	26	0.0459427
hsa-miR-93	24	11	0.0378105
hsa-miR-566	1		-
hsa-miR-554	4		-
hsa-miR-491-3p	14	3	0.0120731
hsa-miR-548b-3p	15	4	0.0182129
hsa-miR-1260	4		-
hsa-miR-1322	11	1	0.00608675
hsa-miR-362-3p	10	1	0.011331
hsa-miR-548a-3p	38	13	0.000462091
hsa-miR-634	16	5	0.0252047
hsa-miR-136	13	2	0.00701139
hsa-miR-941	1		-
hsa-miR-1185	9	1	0.0209276
hsa-miR-583	17	4	0.00667802
hsa-miR-199b-5p	13	4	0.0473306
hsa-miR-493	9	1	0.0209276
hsa-miR-18a	8	1	0.0382972
hsa-miR-20b	24	11	0.0378105
hsa-miR-1321	11	1	0.00608675
hsa-miR-199a-3p	12	3	0.03395
hsa-miR-106a	24	11	0.0378105
hsa-miR-208b	1		-
hsa-miR-483-5p	1		-
hsa-miR-320a	26	7	0.00111788
hsa-miR-1225-5p	1		-
hsa-miR-17	24	11	0.0378105
hsa-miR-369-5p	1		-
hsa-miR-320b	26	7	0.00111788
hsa-miR-548k	22	5	0.00132888
hsa-miR-675	1		-
hsa-miR-424	29	12	0.0100395
hsa-miR-548e	37	13	0.000467697
hsa-miR-891a	1		-
hsa-miR-199b-3p	12	3	0.03395
hsa-miR-206	26	5	0.000157343
hsa-miR-188-5p	13	3	0.020369
hsa-miR-15a	29	12	0.0100395
hsa-miR-485-3p	20	4	0.00137715
hsa-miR-933	2		-
hsa-miR-564	1		-
hsa-miR-601	1		-
hsa-miR-1298	1		-
hsa-miR-20a	24	11	0.0378105
hsa-miR-423-5p	4		-
hsa-miR-574-5p	5		-
hsa-miR-106b	24	11	0.0378105
hsa-miR-497	29	12	0.0100395
hsa-miR-346	2		-
hsa-miR-649	11	2	0.0217038
hsa-miR-433	13	4	0.0473306
hsa-miR-142-3p	16	5	0.0252047
hsa-miR-1250	1		-
hsa-miR-520d-5p	33	15	0.0113695
hsa-miR-613	26	5	0.000157343
hsa-miR-1293	5		-
hsa-miR-95	1		-
