# Supplementary material for: Preferential regulation of stably expressed genes in the human genome suggests a widespread expression buffering role of microRNAs
Source: BMC Genomics. 2012 Dec 7;13(Suppl 7):S14. doi: 10.1186/1471-2164-13-S7-S14 (PMC3521228; doi:10.1186/1471-2164-13-S7-S14)
Supplement: Additional file 8 — Table S2: microarray data sets used for this analysis. This table lists the GEO ID, brief description, number of samples and sample type of 149 microarray data sets used for this analysis, which includes 69 data sets from normal tissue, 59 data sets from cancer tissue or cell line and 21 data sets from other disease. [file 1471-2164-13-S7-S14-S8.xlsx]

## Sheet: Sheet1
GEO Series	Description	Number of The Samples	Sample Type*
GSE2397	LJMJDW: Cellular responses to 4-hydroxy-2-nonenal	24	CA
GSE3045	Astrocytic response to hypoxia	6	NORM
GSE3051	HeLa response to hypoxia	6	CA
GSE3834	Profiling of ER+ BrC cells with and without estradiol in both cell cultures and xenografts	47	CA
GSE4465	HDACI treatment of hepG2 cells	6	NORM
GSE4498	Expression data of small airway epithelium from phenotypically normal smokers and non-smokers	22	NORM
GSE5058	Airway epithelium, small airways, phenotypically normal smokers vs non-smokers, MAS5 (HG-U133 2.0)	39	NORM
GSE5059	Airway epithelium, large airways, phenotypically normal smokers vs non-smokers, MAS5 (HG-U133 2.0)	9	NORM
GSE5079	A toxicogenomic profile of Mn in Human Astrocytes	6	NORM
GSE5145	Genes regulated by vitamin D in bronchial smooth muscle cells	6	NORM
GSE5372	airway epithelium, large airways, pre and post-mechanical injury	22	NORM
GSE5556	Treatment of cultured human aortic endothelial cells with oligomeric procyanidins extracts	12	NORM
GSE5741	Expression data from ARPE-19 cells treated with LDL or ox-LDL	9	NORM
GSE5883	Lipopolysaccharide-induced Changes in Gene Expression in Human Lung Microvascular Endothelial Cells over Time	24	NORM
GSE6400	Cultured A549 lung cancer cells treated with actinomycin D and sapphyrin PCI-2050	12	CA
GSE6494	Expression data from human liver cell line induced by PCB153	16	NORM
GSE6518	Conjugated linoleic acid (CLA) and Caco-2 cells	9	CA
GSE6519	Microarray Analysis of Baboon neonates consuming long-chain polyunsaturated fatty acid formula	12	NORM
GSE6743	1,25 (OH)2 vitamin D3 induces expression of CCR10 and other genes	6	NORM
GSE6800	Effects of Cimicfuga racemosa (black cohosh) in MCF-7 cells	8	CA
GSE6803	Effects of Leuzea carthamoides (maral root) in MCF-7 cells	8	CA
GSE6863	Immature dendritic cells under hypoxic condition	6	NORM
GSE6869	Expression data from human liver cell line induced by PCB77	12	CA
GSE7434	Full-term placenta, smokers and non-smokers	10	CA
GSE7538	Treatment of primary acute myelogenous leukemia (AML) specimens with parthenolide (PTL)	24	CA
GSE7874	Effects of EPO and EST on erythroid maturation	15	NORM
GSE8056	Gene Expression Profiles in Thermally Injured Human Skin: A Temporal Microarray Analysis	12	NORM
GSE8157	Gene expression profiling in skeletal muscle of PCOS after pioglitazone therapy	43	OD
GSE8545	Variability in Small Airway Epithelial Gene Expression Among Normal Smokers	54	OD
GSE8668	Effects of exercise on gene expression in human neutrophils	24	NORM
GSE8772	KINK-1, a novel small-molecule inhibitor of IKK, enhances susceptibility of melanoma cells to antitumoral treatment	6	CA
GSE9151	Allergen induced gene expression of airway epithelial cells shows a possible role for TNF-α	6	NORM
GSE9951	Transcriptome analyses in normal prostate epithelial cells following exposure to low-dose cadmium	19	NORM
GSE9974	The effect of the HDAC inhibitor OSU-HDAC42 on gene expression in esophageal tissues and adenocarcinoma cells I	6	CA
GSE10006	Decreased Expression of Intelectin 1 in The Human Airway Epithelium of Smokers Compared to Nonsmokers	87	NORM
GSE10041	Genomic Counter-Stress Changes Induced by Mind-Body Practice	72	NORM
GSE10063	Effects of tobacco smoke on gene expression and cellular pathways in a cellular model of oral leukoplakia	60	OD
GSE10135	Cigarette Smoking Induces Overexpression of a Fat Depleting Gene AZGP1 in the Human Airway Epithelium	92	NORM
GSE10270	Bisphenol A induces a profile of tumor aggressiveness in high-risk cells of breast cancer patients	24	CA
GSE10281	Letrozole (Femara) early response to treatment	36	CA
GSE10592	Differential gene expression from azithromycin and SMM treated human airway epithelium	34	NORM
GSE10700	Time course of NHBE cells exposed to whole cigarette smoke	52	NORM
GSE10718	Time course of NHBE cells exposed to whole cigarette smoke (full flavor)	24	NORM
GSE10896	Impact of curcumin on human monocytes (U937 cells) exposed to oxidative stress	24	CA
GSE10916	In vitro study of gene expression and response to chemotherapy across 50 human-melanoma derived cell lines	50	CA
GSE10979	A study of temporal transcriptional changes induced by a low concentration BPDE in cultured human cells	18	NORM
GSE11208	Chronic nicotine exposure (kuo-affy-human-232930)	11	NORM
GSE11227	Nocturnal Hemodialysis Improves Erythropoietin Responsiveness	16	OD
GSE11352	Timecourse of estradiol (10nM) exposure in MCF7 breast cancer cells	18	CA
GSE11407	SCFA-hexosamine scaffold	15	CA
GSE11552	Hs 294T Cells Treated with Elesclomol Alone or in Combination with Paclitaxel Compared to DMSO Treated	18	CA
GSE11670	Transcriptional profiling of ICL670 treated K562 cells	6	CA
GSE11798	Effects of Prenatal Tobacco Exposure on Gene Expression Profiling in Umbilical Cord Tissue	30	NORM
GSE11869	The genomic response of a human uterine endometrial adenocarcinoma cell line to 17alpha-ethynyl estradiol	75	CA
GSE11917	Vitamin D sterol effects on coronary ASMC genes	105	NORM
GSE12251	A Predictive Response Signature to Infliximab Treatment in Ulcerative Colitis	23	OD
GSE12253	Mechanism of biphasic effects of alcohol on gene expression	9	NORM
GSE12261	Global effects of 2-methoxyestradiol on smooth muscle cell hyperproliferation and vascular remodeling in atherosclerosis	12	OD
GSE12949	GBM Xenograft response to 1 hour and 8 hour Cilengitide exposure	12	CA
GSE13142	HepG2/C3A cells cultured for 42 h in complete or leucine-devoid medium	6	CA
GSE13309	Tobacco Smoke Induces Polycomb-mediated Repression of Dickkopf-1 in Lung Cancer Cells	24	CA
GSE13330	Senescent Stromal-Derived Osteopontin Promotes Preneoplastic Cell Growth	16	NORM
GSE13376	Exposure of Barrett's associated adenocarcinoma cell lines SKGT4 to deoxycholic acid (DCA)	16	CA
GSE13378	Exposure of squamous esophageal cell line HET-1A to deoxycholic acid (DCA)	16	CA
GSE13477	Gene Expression Analysis of ARC (NSC 188491) Treated MCF7 cells	8	CA
GSE13525	Carboplatin-induced gene expression changes in vitro are prognostic of survival in epithelial ovarian cancer	12	CA
GSE13548	Expression data from human cancer cells treated with UPR modulators under ER stress conditions	42	CA
GSE13606	UV- or oxidized lipid treated dermal skin fibroblasts	6	NORM
GSE13662	Zalypsis: A novel marine-derived compound with potent antimyeloma activity	8	OD
GSE13712	Differential gene expression of young and senescent HUVECs under static and laminar shear stress conditions	12	OD
GSE13762	Comparative gene expression profile of 1,25-dihydroxyvitamin D3-treated human monocyte-derived dendritic cells	15	NORM
GSE13818	Small molecule inhibitors of HIF-2a translation link its 5’-UTR Iron-Responsive Element (IRE) to oxygen sensing	26	CA
GSE13896	Smoking-dependent Reprogramming of Alveolar Macrophage Polarization: Implication for Pathogenesis of COPD	70	OD
GSE13933	Trachea Epithelium as a “ Canary” for Cigarette Smoking-induced Biologic Phenotype of Small Airway Epithelium	87	NORM
GSE14383	Effects of chronic exposure of human bronchial epithelial cells to low doses of cigarette smoke condensate	36	NORM
GSE14385	Response of bronchial epithelial cells to low doses of cigarette smoke condensate and subsequent demethylation agent	17	NORM
GSE14429	Alteration of gene expression profile in HEK293 cells treated with proteasome inhibitor epoxomicin	12	NORM
GSE14474	The Effects of Static Magnetic Fields on Human Embryonic Cells	8	NORM
GSE14519	Expression data from multiple myeloma cells treated with arsenic	28	OD
GSE14886	Expression data in HTETOP cells following tetracycline or dexrazoxane treatment	8	CA
GSE15162	Quercetin effect on gene expression in HepG2 hepatocellular cancer cells	8	CA
GSE15271	Expression data from CXCR4pos (centroblast) and CXCR4neg (centrocyte) Human Germinal Center B cells	8	NORM
GSE15372	Expression data from A2780 (cisplatin-sensitive) and Round5 A2780 (cisplatin-resistant) cell lines.	10	CA
GSE15583	Neuroblastoma cell lines under normoxic and hypoxic conditions	18	NORM
GSE15602	Differential gene expression in RA synovial biopsies from responders versus non-responders to adalimumab therapy	11	OD
GSE15799	Expression data from NS398-treated and control HT29 colon adenocarcinoma cell line samples	6	CA
GSE15918	Torcetrapib induces aldosterone and cortisol production in an intracellular calcium-dependent mechanism	9	CA
GSE15935	Expression data from 'naïve' and HVC-replicon containing Huh7 cells (Clone A cells)	82	CA
GSE15947	Time course of 1,25(OH)2D treated RWPE1 cells	24	NORM
GSE16149	Examining smoking-induced differential gene expression changes in buccal mucosa	18	NORM
GSE16193	Interfering with Proximal TLR4 to NF-kappaB Signal Transduction in Human Monocytes	20	NORM
GSE16446	Predicting the efficacy of anthracyclines in breast cancer (BC) patients: The results of the TOP trial	120	CA
GSE16615	gene expression in human subcutaneous adipose tissue after CLA intervention	39	NORM
GSE16625	5-azacytidine and entinostat treatment of patients with MDS, chronic myelomonocytic leukemia (CMMoL), and high risk AML	24	OD
GSE16650	Expression data from Bronchial Epithelial Cells exposed to Cyclic Stretch with and without LPS or TNFa	12	NORM
GSE16870	HeLa cells treated with V-ATPase inhibitors or with desoxyferramine compared to HeLa in DMSO or medium with low LDL	36	CA
GSE16879	Mucosal expression profiling in patients with inflammatory bowel disease before and after first infliximab treatment	133	OD
GSE16910	microRNA and mRNA expression profiles of human embryonic stem cells treated with activin A	6	NORM
GSE17009	Onconase Responsive Genes in Human Mesothelioma Cells: Implications for an RNA Damaging Therapeutic Agent	6	CA
GSE17044	Expression data from androgen treated LNCaP cells	6	CA
GSE17090	Expression data from human adipose stem cells expanded in allogeneic human serum and fetal bovine serum	10	NORM
GSE17119	Transcriptional profiling of a novel pro-angiogenic small molecule phthalimide neovascular factor 1 (PNF1)	14	NORM
GSE17307	GRE specific DNA-binding polyamide effect on dexamethasone-stimulated lung adenocarcinoma cell line	15	CA
GSE17347	Expression data of two human cancer cell lines cultivated in 2-dimensional (2D) vs. 3-dimensional (3D) cell culture	12	CA
GSE17624	Expression data from human Ishikawa cells treated with Bisphenol A	60	CA
GSE17714	11 Neuroblastoma cell lines under normoxic and hypoxic conditions	22	CA
GSE17913	Effects of Cigarette Smoke on the Human Oral Mucosal Transcriptome	79	NORM
GSE18043	Priming integrin alpha5 promotes human mesenchymal stromal cell osteoblast differentiation and osteogenesis	12	NORM
GSE18198	Expression profile of human T-ALL cell lines treated with DMSO or SAHM1	12	NORM
GSE18206	Analysis of human in vivo irritated epidermis: differential profiles induced by sodium lauryl sulphate and nonanoic acid	48	NORM
GSE18235	Effect of 10 Cigarette Smoke Condensates on Primary Human Airway Epithelial Cells	22	NORM
GSE18454	Analysis of normal lung cells treated with 5-aza-dC to induce DNA demethylation	12	NORM
GSE18476	Gene Expression Data from U937T:PLZF-RARa Inducible Cells	6	OD
GSE18486	CDK inhibitors PHA-848125 and PHA-690509 profiling on A2780	9	CA
GSE18552	CDK inhibitors and flavopiridol profiling on A2780 and MCF7 cells	35	CA
GSE18557	Low dose human chorionic gonadotropin hCG	10	OD
GSE18571	Rapamycin treatment of MDA-MB-468 breast cancer cell line and MDA-MB-468 xenografts	18	CA
GSE18590	DNMT1 Maintains Progenitor Function in Self-Renewing Somatic Tissue	10	NORM
GSE18637	Do Airway Epithelium Air-liquid Cultures Represent the In Vivo Airway Epithelium Transcriptome?	20	NORM
GSE18728	Expression data from human breast cancers pre and post chemothrapy	61	CA
GSE18809	Differentially expressed mRNA transcripts in the placenta delivered by preterm versus term spontaneous labour	10	NORM
GSE19018	Changes in gene expression of Imr90 cells with age and senescence under 3% and 20% oxygen growth conditions	12	NORM
GSE19123	Lactic acidosis triggers starvation response with distinct metabolic profiles	56	CA
GSE19128	Regulation of Inflammatory Gene Expression by Immunostimulatory Botanicals	11	NORM
GSE19136	Gene expression response to implanted drug (paclitaxel)-eluting or bare metal stents in denuded human LIMA arteries	12	NORM
GSE19197	Hypoxia modulates EWS-FLI1 transcriptional signature and enhances malignant properties of Ewing’s tumor cells in vitro	12	CA
GSE19201	Expression profiling of ATRA treated NB4 cells	6	OD
GSE19315	Global transcriptional response of macrophage-like THP-1 cells	9	OD
GSE19317	Gene expression in circulating mononuclear cells after exposure to ultrafine carbon particles	12	NORM
GSE19510	Transcriptional response of normal human lung WI-38 fibroblasts to benzo[a]pyrene diol epoxide: a dose-response study	14	NORM
GSE19638	Compounds profiling on MCF7	14	CA
GSE20504	Human umbilical cord blood-derived endothelial colony forming cells under serum-free conditions	10	NORM
GSE20641	Expression data for serum stimulation of human primary fibroblasts	10	NORM
GSE20719	Gene expression changes upon treatment of T47D breast cancer cells with the Pan-PI3 kinase inhibitor GDC-0941	6	CA
GSE20876	Effective Targeting of Quiescent Chronic Myelogenous Leukemia Stem Cells by Histone Deacetylase Inhibitors in Combination with Imatinib Mesylate	12	OD
GSE21477	Gene Expression Changes in Primary Human Nasal Epithelial Cells exposed to Formaldehyde in vitro	39	NORM
GSE22061	Gene expression profiles of HCT116 colorectal carcinoma cells treated with HDAC inhibitors	8	CA
GSE22106	Hydrocortisone induces changes in gene expression and differentiation of immature human enterocytes	6	NORM
GSE23399	Gene expression profling of human breast carcinoma-associated fibroblasts treated with paclitaxol or doxorubicin at therapeutically relevant doses	14	CA
GSE23405	Gene profiling of apoptosis induced by heat stress in U937 human lymphoma cells	9	OD
GSE23604	ECP mediated monocyte to DC differentiation	23	CA
GSE23764	Expression data from actomyosin contractility regulated genes	18	CA
GSE23849	The ERAD inhibitor Eeyarestatin I is a bifunctional compound with an ER localizing domain and a p97/VCP inhibitory group	8	CA
GSE23984	Effects of TX527, a hypocalcemic vitamin D analog on human activated T lymphocytes	10	NORM
GSE24224	Analysis of genome-wide methylation and gene expression induced by decitabine treatment in HL60 leukemia cell line	12	OD
GSE24235	Skeletal muscle gene expression in response to resistance exercise: sex specific regulation	28	NORM
GSE24742	Effects of Rituximab on global gene expression profiles in the RA synovium	24	OD
GSE24783	Gene profiling of the cell death induced by heat stress in HSC-3 human oral squamous carcinoma cells	7	CA
GSE25458	Gene expression in endometrial cancer cells treated with metastin-10 (kp10)	12	CA
*Sample type:
CA:	cancer tissue or cell line
NORM:	normal tissue
OD:	other disease
