# Supplementary material for: Preferential regulation of stably expressed genes in the human genome suggests a widespread expression buffering role of microRNAs
Source: BMC Genomics. 2012 Dec 7;13(Suppl 7):S14. doi: 10.1186/1471-2164-13-S7-S14 (PMC3521228; doi:10.1186/1471-2164-13-S7-S14)
Supplement: Additional file 9 — Table S2: retrieved SE genes and FL genes and their FL Scores. This table lists the SE genes and FL genes obtained from 149 microarray data sets and from 69 microarray data sets based on normal tissues respectively. [file 1471-2164-13-S7-S14-S9.xlsx]

## Sheet: from all microarray data sets
SE genes	FL score		FL genes	FLscore
RPS13	726.047		SLC25A21	7797.37
RPL7	730.966		NRG1	7797.86
RPS4X	750.215		GNAL	7798.72
RPS23	815.497		LILRP2	7799.09
RPL22	826.55		RBM26	7799.99
RPS6	848.859		FGF18	7800.18
RPL7A	853.658		FLJ22662	7801.09
PPIA	857.631		C1orf215	7801.42
HNRNPA1	863.081		METAP2	7802.2
RPL27	867.087		HCN2	7802.29
NONO	871.248		CSPG4	7802.39
RPS3A	877.43		PRR16	7802.52
RPL37A	890.49		P2RY13	7802.6
RPL9	891.181		CDA	7803.13
RPL19	893.389		MYBPC2	7803.37
ACTB	903.302		MAB21L1	7804.07
RPS27A	904.872		FLJ34047	7804.32
MORF4L2	920.698		ACER1	7804.42
RPL6	930.148		MMP10	7804.82
RPL17	937.436		RNF152	7805.15
RPL23A	939.268		HIST1H2AD /// HIST1H3A /// HIST1H3B /// HIST1H3C /// HIST1H3D /// HIST1H3E /// HIST1H3F /// HIST1H3G /// HIST1H3H /// HIST1H3I /// HIST1H3J	7806.05
RPLP1	946.658		KCNA3	7806.19
EEF1G	953.879		CLEC4A	7806.21
EEF1A1	954.336		PRSS7	7806.3
SLC25A3	955.839		DHX34	7807.34
RPL41	957.785		PCYT1B	7807.91
MORF4L1	958.396		SOX18	7809.07
YWHAB	962.383		KCNJ8	7809.13
LOC100130553	968.054		HPGD	7810.39
RPL27A	970.255		CXCL6	7810.8
RPS2	974.53		GIMAP1	7810.99
RPS17	979.201		KIR3DL2	7811.01
GNAS	984.416		BEST4	7811.16
CFL1	984.436		CTRB1	7812.35
RPL4	985.725		TEDDM1	7813.67
RPS29	991.893		SERPINA1	7814.29
RPL32	992.651		BAI3	7815.21
ACTG1	1004.29		SSTR1	7815.23
SRP14	1009.03		SLC6A16	7815.74
RPS15A	1010.71		AFM	7815.82
CALM1	1012.5		ASMT	7817.46
EIF4G2	1017.05		ITGA4	7818.4
LOC653737	1018.62		ZNF667	7818.91
NACA	1019.77		GPR183	7819.02
RPS27	1022.91		KCNJ16	7819.5
GNAS	1023.12		GPR109B	7819.99
RPLP0	1025.81		LCMT2	7820.16
RPL31	1029.55		CSRNP3	7820.98
BTF3	1031.62		LDB2	7821.21
COX4I1	1031.74		ABCC9	7821.39
RPL12	1041.18		CNTN5	7822.15
RPL3	1045.62		RASGEF1B	7822.44
RPS19	1047.87		IL13RA2	7822.87
EEF1A1	1053.43		SIRPG	7823.2
ATP5B	1054.62		USP29	7823.23
RPL10	1058.93		OR1A2	7824.93
RPS27A /// UBB /// UBC	1059.39		OBP2A	7825.26
PTMA	1060.38		FLJ10232	7825.95
POMP	1063.59		NAT8B	7827.34
RPS8	1065.09		GFI1B	7827.85
RPL13A	1065.66		NKG7	7828.11
PABPC3	1067.23		CCDC79	7828.15
CHCHD2	1068.17		GAPT	7828.27
GDI2	1070.96		GPR110	7829.9
RPS21	1073.41		SFTPD	7830.65
RPS15	1074.92		GPR135	7832.86
MMADHC	1076.91		GRB14	7832.87
RPS20	1077.76		TAF13	7833.48
RPL24	1079.85		TAF4	7834.93
RHEB	1082.73		GPR126	7835.74
HUWE1	1090.43		IL1F8	7836.01
RPS10	1091.36		P11	7836.23
COX2 /// ZFYVE20	1100.66		RAG1	7836.84
ND3 /// SH3KBP1	1111.01		C10orf81	7838.44
H2AFY	1111.33		PTTG2	7838.71
RPL38	1114.73		PDE1A	7839.29
LAPTM4A	1124.61		SIGLEC1	7840.01
SEC11A	1125.4		PRO2325	7840.28
PSMB4	1127.11		TPTE	7840.38
RPL5	1129.01		INS	7840.42
ATP5E	1139.28		EPB41L4A	7840.54
C14orf166	1141		CXCL3	7841.82
CLTC	1149.7		C9orf27	7841.85
RPL15	1150.46		ZNF135	7842.36
GNB2L1	1150.91		SERPINA2	7842.99
FAU	1157.37		CSHL1	7843.11
SPCS1	1160.77		IL31RA	7843.62
EIF4H	1163.07		HAVCR1	7843.74
HNRNPU	1164.06		ITSN1	7843.78
RPS11	1171.9		C21orf41	7844.01
RPL11	1172.75		PKD2L2	7844.97
NDUFC2	1175.11		CGA	7845.62
PARK7	1178.43		FAM9B	7846.39
B2M	1179.31		KCNN3	7847.07
RPL28	1181.42		GYPA	7847.21
CAPZA1	1184.6		PCSK2	7847.28
PGK1	1190.64		MGC2875	7848.19
RPL36A	1194.5		GUCY2F	7849.25
RPS5	1195.78		LOC730031 /// MLLT4	7849.4
ATP5C1	1196.15		ASIP	7849.67
COX5A	1197.32		C6orf195	7850.73
EIF3L	1205.07		CYorf14	7850.97
HMGN1 /// LOC643790	1206.82		ATP8A2	7851.48
HNRNPC	1208.19		HNF4G	7852.5
LOC727762 /// NDUFB4	1212.95		MMP8	7852.94
PSMB1	1216.34		EMCN	7853.67
COX6A1	1226.31		HIST1H1A	7854.56
STAU1	1230.38		LILRB5	7854.89
CLTA	1232.8		TNNI2	7855.64
COX7C	1233.74		C15orf5	7856.46
ATP5J	1234.96		FGF20	7857.72
EEF1B2	1236.26		DUSP21	7858.42
RPLP2	1238.05		IL1R2	7859.21
RPL10A	1238.97		TNP2	7859.36
ST13	1239.86		CHD7	7859.8
CCT8	1250.57		CADPS	7859.83
SF3B1	1251.6		GABBR1 /// UBD	7859.94
RPL34	1257.18		IL18R1	7860.32
HMGB1	1260.69		HSD11B2	7860.78
ARF4	1263.91		ANKFN1	7860.84
STRAP	1268.2		SLC17A6	7860.88
HINT1	1268.96		GIMAP6	7860.95
UQCRH	1271.36		ACADL	7861.51
COX7A2	1275.15		GFRA1	7861.65
RPL35	1277.66		NLGN4Y	7861.74
PSMA2	1281.38		AFF3	7862.12
SOD1	1287.46		TTYH1	7862.19
GNB1	1291.38		KAP2.1B /// KRTAP2-4 /// LOC644350 /// LOC728285 /// LOC728934 /// LOC730755	7862.42
DDX5	1294.35		MLNR	7862.77
TFG	1295.64		TDRD1	7863.32
YWHAQ	1296.11		PPP1R1A	7864.06
LOC100133315	1297.61		DCC	7864.18
COX6C	1300.15		IQCH	7864.89
RPL18	1301.13		HTR7	7864.92
DSTN	1309.41		KNG1	7865.19
PSMG2	1311.22		BEND2	7865.69
EEF2	1311.95		IL11	7865.8
AP3S1	1315.01		TACR1	7866.28
ATP5L	1316.34		C6orf164	7866.74
JTB	1322.09		AVPR1A	7867.26
EIF3F	1323.64		GIF	7868.19
RPL8	1323.84		MYH8	7868.42
PRICKLE4 /// TOMM6	1329.2		LIN28	7868.86
LAMP1	1336.7		S100A7	7869.28
PSMA1	1337.07		IL1RL1	7869.34
KARS	1339.4		NLGN1	7870.07
ARPC2	1339.79		CYP2C8	7870.71
NDUFA4	1343.91		RAP2B	7870.8
PGAM1	1351.38		EPO	7871.01
TBCA	1352.05		LRAT	7871.23
PSMD4	1352.19		SULT2A1	7872.43
CCT4	1353.57		IMPG1	7873.45
DAZAP2	1356.88		STK32A	7874.36
HADHB	1357.79		LOC51045	7875.11
ANP32B	1361.4		NFKBIL2	7875.46
MDH1	1361.79		GSG1	7875.5
HSPD1	1367.79		LPAR4	7876.77
hCG_1781062 /// SRP9	1370.53		FBXL8	7877.09
ATP5O	1370.95		PRO2610	7877.28
2012-09-02	1377.6		RASGRP3	7877.76
GNG5	1377.88		CPB1	7878.3
CD63	1379.15		PRO0800	7878.6
TXNL1	1380.61		EBF2	7878.7
PPP1CC	1389.93		TACR3	7878.81
H3F3A /// H3F3B /// LOC440926	1392.23		CPM	7879.15
ATP6V0E1	1392.3		C15orf34	7879.95
EIF4A2	1394.28		TXNDC10	7881.01
NDUFAB1	1395.4		HAO1	7881.16
SNW1	1397.33		MGC14436	7881.18
RPS16	1401.89		C2CD2L	7881.43
DYNLRB1	1402.58		DEFB105A /// DEFB105B	7881.64
RPL36AL	1405.05		NR4A3	7882.07
CSNK2B /// LY6G5B	1406.42		hCG_1776259	7883.38
PSMC1	1406.58		NUDT9P1	7884.44
SEC61B	1408.84		HAO3	7885.21
XRCC6	1413.1		FGF10	7885.41
ERH	1415.88		C7	7885.44
TUBA1B	1418.36		CLSTN2	7886.43
SLC25A5	1418.89		FAM46D	7886.87
CNBP	1422.6		ALDH8A1	7887.18
KHDRBS1	1426.31		TRIM42	7887.69
PRDX6	1430.7		HTN1	7887.95
UBE2Q1	1436.18		EIF1AY	7889.3
PPP6C	1437.1		SYCP2	7889.5
UQCRB	1437.37		HIST1H2AB /// HIST1H2AE	7890
C4orf46 /// TOMM7	1442.93		SCN2A	7892.1
SERF2	1443.55		ITGB8	7894.17
SET	1446.37		GPR97	7894.34
SUCLG1	1449.99		OTC	7894.55
LOC653566 /// SPCS2	1458.21		CAPN13	7894.59
TMBIM6	1459.97		LOC100133916 /// MED18	7895.56
TM9SF2	1466.21		BAIAP2L2	7895.59
EIF4A1	1466.93		GPR88	7896.76
VPS35	1472.03		SMC1B	7897.36
EIF3H	1474.8		PTK6	7897.52
CSDE1	1475.61		DEFB106A /// DEFB106B	7897.58
ATP5J2	1475.74		ZNF613	7898.39
RBBP7	1475.89		SLC2A5	7901.89
COPB1	1477.14		C12orf67	7902.79
YY1	1479.3		SCGB2A1	7902.89
C11orf10	1481.03		PTH2R	7903.83
RPS9	1481.91		MMP28	7904.46
CCT2	1487.37		C4orf45	7904.69
HSPC152	1487.82		C10orf12	7905.07
SKP1	1489.01		MATN3	7905.35
PSMC2	1496.95		ABHD11	7905.79
PDCD6IP	1497.01		SOX1	7905.96
NDUFS5 /// RPL10	1497.33		BTBD16	7905.97
POLR2B	1497.91		ALOX15	7906.6
NDUFB1	1500.86		EHF	7906.71
OLA1	1507.45		FOXE1	7907.49
EIF2AK1	1509.06		CALML6	7907.56
PSMD6	1509.45		SYN2	7907.86
RPL23	1513.5		CFHR4	7908.47
NDUFB8	1513.54		ACOX1	7909.37
MAPRE1	1516.25		HAL	7909.68
VPS26A	1516.83		GKN1	7912.4
hCG_1757335 /// RAP1B	1521.29		RBMY1A1 /// RBMY1B /// RBMY1D /// RBMY1E /// RBMY1F /// RBMY1J /// RBMY3AP	7913.19
LDHA	1521.43		SORBS2	7913.74
DBI	1527.85		MPPED2	7914.26
COX8A	1533.85		PRDM9	7914.37
COX7B	1535.18		ORM1 /// ORM2	7915.28
SNRPE	1537.6		FLJ32955	7916.04
DIABLO	1539.79		HSD3B2	7916.5
UQCRQ	1541.23		ABI3BP	7916.65
TCEB1	1542.74		NDST4	7917.66
SNRPD2	1543.15		PMP2	7917.83
NOP10	1544.06		CNOT6L	7918.09
COX5B	1544.25		DLX2	7918.28
C20orf24	1546.85		SOX5	7918.29
ND2	1549.26		RXFP1	7918.39
PHB2	1550.38		VIPR2	7918.68
DYNLL1	1555.66		CYP24A1	7918.73
UBE2N	1557.04		ZRSR1	7919.29
FBXO7	1561.98		PLA2G7	7920.77
NDUFB5	1562.5		ZNF663	7921.08
PSMA7	1566.23		SCN9A	7921.42
SNRPB2	1568.32		XCL1 /// XCL2	7921.82
PGRMC1	1570.08		GPR39	7922.56
CAPRIN1	1570.28		PLA2G1B	7923.26
SERP1	1570.39		INSL6	7923.61
YWHAZ	1573.77		CRYBA2	7924.4
SKP1	1578.52		EDNRB	7924.81
MAT2B	1578.56		CSN3	7924.97
PSMB7	1578.77		C8orf4	7925.12
GLO1	1585.74		KRT73	7925.38
TMSB10	1588.78		GFAP	7925.62
CLTA	1591.73		PCDHB8	7927.53
MATR3	1596.97		MRPS18C	7927.66
UFC1	1599.44		HIST1H2AD /// HIST1H3A /// HIST1H3B /// HIST1H3C /// HIST1H3D /// HIST1H3E /// HIST1H3F /// HIST1H3G /// HIST1H3H /// HIST1H3I /// HIST1H3J	7928.25
EIF3D	1599.74		MS4A5	7928.51
UBE2D3	1602.66		TDH	7929.78
TINP1	1603.39		POU3F3	7930.87
NARS	1605.16		SFRP4	7931.25
USP14	1606.21		RGS11	7931.35
QARS	1606.56		GPR25	7931.79
ATP5G3	1607.41		PAK2	7932.05
NME1 /// NME1-NME2 /// NME2	1607.58		SLC22A1	7933.15
SNRPG	1611.25		TLL2	7933.52
WDR1	1615.42		AMY1A /// AMY1B /// AMY1C /// AMY2A /// AMY2B	7933.97
ACTR3	1617.5		C3orf36	7934.35
UBE2D2	1622.18		KCNN2	7934.62
ENY2	1624.17		ANGPTL3	7935.38
LOC100131713 /// RPL29 /// RPL29P4	1628.15		C9orf68	7936.17
DHX15	1628.91		MGC14407	7936.83
LOC390354 /// RPL18A	1629.13		KCNK3	7937.1
HBXIP	1629.44		OR10H2	7937.48
EIF4A3	1629.52		ARHGAP6	7937.79
DRG1	1630.07		NLRC4	7938.15
GABARAP	1631.26		NIN	7938.3
AP3D1	1631.5		IL17B	7938.48
ADAR	1636.15		HFE	7939.49
POLR2G	1637.47		LOC57090	7940.22
PSMB2	1642.72		RNF32	7940.74
PSMD7	1650.28		RYR2	7941.17
GTF2A2	1652.27		PRTN3	7941.47
HIGD1A	1653.97		KCNJ12	7943.06
SUMO2 /// SUMO3	1654.86		CLEC4C	7943.5
SEC13	1658.56		CD7	7944.09
YTHDF2	1661.5		C10orf107	7945.32
SFRS10	1662.36		TRIML2	7945.34
DCTN2	1666.3		DEFB125	7945.72
NPTN	1667.5		SPTLC3	7947.77
CAP1	1667.82		PRDM13	7948.95
C2orf28	1669.08		PCDH7	7949.93
ZNF207	1669.44		C4orf36	7950.17
NDUFS2	1669.7		NEGR1	7950.4
C15orf24	1684.06		NCR2	7950.91
C11orf58	1685.58		CUL3	7952.74
TIAL1	1688.58		GRIK3	7953.01
UCRC	1688.81		SIRT4	7953.12
DNAJC8	1689.36		SEC16B	7954.36
PCBP2	1689.89		P2RY14	7954.99
SNRPC	1690.41		C15orf32	7955.11
PPP2CB	1690.47		SIM2	7955.3
HNRNPA2B1	1691.42		C9orf53	7956.19
ZNF706	1692.81		RMSA1	7956.64
PUM1	1693.47		CCL7	7957.12
IMMT	1693.57		DUOX2	7957.32
COPB2	1694.25		SMR3A /// SMR3B	7959.92
YME1L1	1699.83		HIST1H1B	7960.44
TM9SF3	1701.17		PPARGC1A	7961.24
CNPY2	1701.94		TLR8	7962.4
BZW1	1703.83		STMN2	7962.78
GOLGA7	1706.45		TEX14	7964.05
COX7A2L	1710.26		C8orf47	7964.26
KTN1	1711.83		TREH	7964.76
COPS6	1714.68		FOLH1	7965.23
CNOT7	1715.26		SCRT1	7965.34
SEC61G	1715.36		ELF5	7965.69
TXNL4A	1716.45		EFHC2	7967.69
ARCN1	1716.98		ABCA8	7968.14
SSR2	1719.4		DKFZp566H0824	7968.62
METTL9	1721.34		C8orf12	7969.34
HSP90B1	1724.41		C11orf1	7969.51
GTF3A	1725.41		ASB4	7970.27
TCEB2	1727.01		EPHA3	7971.24
TMED9	1727.05		PRO2964	7971.64
PPA1	1728.33		CDH7	7971.75
PTTG1IP	1730		C8orf6	7971.85
IARS2	1731.58		HMGCS2	7971.97
KCMF1	1732.13		SLC6A20	7972.24
CNIH	1732.14		TNFAIP6	7972.34
UQCR	1732.95		ATP1A2	7972.5
PSMD9	1735.99		ESM1	7972.62
ECHS1	1736.97		HPR	7973.33
TOMM20	1738.99		CASS4	7973.43
PDIA6	1742.19		LOC100130216 /// USP9Y	7973.5
SNRPD3	1743.09		SLAMF7	7974.4
TOMM70A	1744.13		TMOD2	7974.87
NDUFA1	1746.33		KLRF1	7975.37
UBE2A	1748.79		BRS3	7975.98
SSR4	1749.66		COMP	7976.56
PSMA4	1754.04		FOXG1	7976.74
UBE4A	1755.39		C1orf125	7976.81
CCT3	1755.58		GPR112	7977.38
CDK2AP1	1758.42		ADAMTSL1	7978.07
PFDN5	1759.13		FLJ12190	7978.9
SFRS9	1761.42		OR12D3 /// OR5V1	7978.93
TMEM59	1763.7		ODAM	7979.69
KIAA0174	1763.85		KRT78	7980.48
COPS4	1765.11		ASPA	7980.52
ATP6V1F	1765.23		DNAJB5	7981.67
SSR1	1766.42		MRPL20	7982.59
TMEM66	1768.17		PRKG1	7983.23
NDUFB6	1768.3		ABCD2	7983.46
COX6B1	1770.71		F2RL2	7983.61
ENO1	1771.5		IMPG2	7983.65
DYNLT1	1772.32		PDPN	7983.73
TPI1	1772.82		VN1R2	7983.75
NCL	1777		PAX1	7984.99
AHCYL1	1778.8		AVPR2	7985.1
ZC3H11A	1781.01		TNFSF14	7985.89
DDX1	1782.52		MAGIX	7986.11
PCNP	1783.33		MXD1	7986.43
PSMA3	1785.91		C17orf78	7986.89
COX1	1785.97			7987.14
TSG101	1786.24		TRHDE	7987.72
EEF1D	1790.95		ARMCX4	7988.13
STARD7	1791.97		IGFBP1	7990.29
NDUFC1	1793.66		CST1	7991.17
BXDC5	1796.75		TCF21	7991.6
TIMM8B	1797.46		FRZB	7992.28
AMZ2	1797.99		KCNE4	7992.35
H2AFZ	1798.5		SERPIND1	7992.67
PDHA1	1799.99		MLANA	7993.23
CBX3 /// LOC653972	1801.41		PHC3	7993.34
NGRN	1801.8		SRrp35	7993.66
TSN	1804.01		TAS2R13	7993.8
GORASP2	1804.26		TMEM100	7993.81
ANXA2	1808.66		MS4A4A	7994.24
CYB5R3	1809.05		KRT34	7995.34
FTH1	1810.07		TM4SF20	7995.79
SSBP1	1815		TEX12	7996.43
PPT1	1816.12		LOC100130809 /// SRY	7997.66
RPL36	1822.48		TLX2	7997.99
PSMD2	1823.34		PPY2	7998.81
PRDX3	1827.23		AKR1D1	7999.03
HDGF	1829.75		ACSM3	7999.36
DDX24	1837.41		CRHBP	8000.61
MTCH2	1837.8		GRM1	8000.66
UGP2	1840.54		AKAP5	8001.12
COPS2	1841.4		ZNF711	8002.17
HSBP1	1841.75		MEOX2	8003.18
NDUFB11	1842.52		CNTN6	8003.34
UBE2Z	1843.64		FAM12B	8003.39
RAD23B	1844.42		CEL	8003.66
ALDOA	1845.22		FZD10	8004.51
FAM32A	1848.53		MS4A12	8005.34
BCAP31	1849.25		GRM5	8006.03
RPS27L	1851.77		VGLL1	8006.67
TMED10	1855.79		HOXD10	8006.85
GPX4	1856.6		AICDA	8006.94
GOLPH3	1856.85		MSI1	8007.02
PSMD14	1857.1		TAS2R8	8008.48
CCT7	1858.76		BTN1A1	8010.63
SRPR	1862.89		SLCO5A1	8010.96
PTBP1	1867.37		FABP1	8011.27
2012-09-15	1868.13		MYH6 /// MYH7	8011.89
CD164	1868.17		PRO1386	8013.57
MRPS22	1870.19		DEPDC4	8013.57
TMEM9B	1874.3		CHIT1	8014.62
NEDD8	1877.42		CHRM2	8014.76
AP2M1	1877.72		CCDC122	8015.45
DAD1	1879.07		BNIPL	8017.05
DPM1	1884.84		PAX8	8017.38
TRIP12	1886.44		KCNH8	8017.89
PRPF40A	1887.5		CCDC140	8018.7
SUGT1	1890.34		GPR111	8020.08
PSMA5	1891.05		CSHL1	8020.26
ACLY	1892.43		VGLL3	8021.16
C19orf56	1893.52		NCRNA00120	8021.17
C19orf53	1894.37		AKAP9	8022.69
VBP1	1894.57		CAPN6	8022.79
NDUFA6	1894.8		HBZ	8023.82
ARL8B	1894.99		MUC19	8024.06
DDX3X	1896.74		HTRA4	8024.1
SEC31A	1899.28		ZNF345	8025.79
ACP1	1900.89		TMPRSS11E /// TMPRSS11E2	8026.03
SON	1901.94		MYOT	8026.42
SPG21	1903.61		FLJ12331	8026.5
PRR13	1903.87		PLA1A	8027.33
CTNNA1	1906.78		LOC100127998 /// SNTG1	8027.83
UXT	1907.21		SLC2A4	8028.24
COMMD3	1907.89		SLC17A2	8028.44
LOC100133665 /// TALDO1	1910.52		PCDH9	8028.48
BTBD1	1910.54		C17orf73	8029.21
RPL26L1	1911.32		SPATA1	8030.23
USP7	1915.12		KCNK15	8030.83
COPS3	1919.34		DLG2	8032.81
OS9	1920.19		KCNA5	8033.3
WBP11	1922.09		KRTAP1-3 /// LOC728951	8034.21
SCYE1	1924.54		C12orf37	8034.83
MRPL33	1925.49		C10orf91	8035.16
MRPL49	1926.41		GREB1	8036.81
CSE1L	1926.77		ADAMTSL1	8037.3
ERP29	1929.15		SMPDL3B	8037.32
ETFA	1936.77		PGLYRP3	8039.15
PRDX4	1937.89		LOC100130354	8039.29
FKBP3	1938.24		CXorf58	8039.54
NDUFS1	1938.43		FCN2	8039.97
NOL7	1939.11		SMPX	8040.84
NDUFV2	1939.61		NPPC	8042.71
C20orf43	1940.01		LRRC19	8042.89
EIF3M	1940.52		C11orf67	8043.56
VAPB	1942.19		PRO0628	8043.95
OSBPL9	1942.93		PTGER3	8044.34
EIF2S1	1945.03		EGF	8044.61
GLTSCR2	1945.05		SLC8A1	8045.19
COPS5	1945.1		NMBR	8045.76
PSMD8	1946.26		UBE2U	8047.23
LOC644191 /// LOC728937 /// RPS26	1948.05		C9orf38	8047.82
TXNDC14	1948.25		COL29A1	8047.93
CALM1 /// CALM2 /// CALM3	1953.14		CDH9	8048.52
KIAA0494	1953.42		ELAVL2	8049.62
SRP19	1956.36		GABRB1	8050.09
HNRPDL	1957.84		HIST1H2BO	8051
HMGN4	1958.72		CACNA2D3	8051.5
CSTB	1959.6		FLJ14310	8053.17
CMTM6	1963.05		LGI1	8053.57
RRAGA	1965.44		IL12B	8053.93
CDIPT	1967.16		CD22	8054.01
RAF1	1968.28		BCL2L14	8055.89
TARDBP	1968.3		GPR17	8055.93
EIF2B1	1968.99		HRASLS	8056.26
HDAC2	1971.09		FLJ11292	8058.34
RBX1	1971.55		EDN3	8058.36
SDHD	1972.99		IL7	8058.94
NDUFS3	1974.19		SPRY4	8059.63
C5orf15	1974.89		C10orf79	8059.99
ZFR	1975.36		C17orf57	8060.55
NDUFB3	1975.66		CTAG2	8060.67
EIF3C /// EIF3CL	1977		SPAR	8060.9
PMPCB	1980.2		UGT2B4	8060.9
PSMB3	1982.44		MAPK4	8062.03
BCLAF1	1982.54		P2RX3	8062.17
MRPL18	1982.62		FOXB1	8062.56
PSAP	1984.48		RASGRP1	8062.85
PARL	1985.97		SAMD3	8062.9
BZW2	1986.11		ZC3HAV1L	8063.7
VAMP7	1987.56		FHL5	8064.11
LASP1	1990.46		RP4-621O15.2	8064.52
LSM3	1993.65		ABRA	8064.53
RBM4	1993.99		DACH1	8064.61
USP9X	1996.46		SLFN5	8065.36
PSMD10	1997.28		GABRA6	8066.12
HEXB	1999.09		ZIC3	8066.66
CCT6A	1999.33		TAP2	8067.95
HDAC1	2000.24		HAS2	8068.17
M6PR	2000.41		DDX3X	8069.15
ACTR2	2003.66		MAGEB4	8069.34
TAF7	2004.19		TDO2	8070.35
LDHB	2010.45		NOL4	8072.13
LOC732160 /// NDUFA10	2010.79		BANK1	8072.53
RER1	2011.21		BCHE	8073.59
DDX42	2011.49		AGXT2L1	8074.42
SDHA	2012.26		MDS1	8075.17
C2orf47	2013.11		STX1B1	8076.11
C7orf42	2014.19		ZSCAN4	8076.59
SPAG7	2015.2		CETP	8077
NDUFS6	2016.54		ADCY8 /// LOC100134077	8079.49
ADPGK	2016.83		ZBBX	8079.62
HIF1A	2018.1		PRO2015	8079.65
C22orf28	2019.23		ADH1C	8080.56
EIF3A	2019.99		SIX4	8081.87
ZC3H15	2023.87		ROR2	8082.45
C19orf42	2024.01		DCAKD	8083.23
PRO0470	2024.6		SNAP91	8083.3
SCAMP3	2025.65		CYP3A43	8083.46
BAT1	2026.99		GREM2	8085.01
UBL5	2027.93		FLJ13744	8085.32
NAP1L1	2028.99		G30	8085.34
TAF9	2030.79		WNT4	8085.38
PTDSS1	2033.08		SDR9C7	8085.7
PLRG1	2038.7		SLC25A27	8085.79
CAPNS1	2039.62		ACHE	8086.72
RWDD1	2039.87		FBXO4	8087.39
ALDH9A1	2041.34		PDE5A	8087.75
SS18L2	2041.5		PRO1048	8089.17
FAM96B	2046.48		SAA1 /// SAA2	8089.79
KDELR2	2046.94		ZNF157	8090.68
COPZ1	2049.35		SCGB1D1	8092.26
REXO2	2049.6		CYP2C8	8093.74
SYPL1	2050.57		NM_022155	8094.94
CLINT1	2054.48		KIF6	8095.05
SRRM1	2055.41		MCF2	8098.13
SUB1	2055.92		TCEB3C	8099.93
SF3B5	2056.87		PAPOLB	8100.74
ANXA7	2059.08		ANP32C	8101.13
SF3B2	2059.49		MCM9	8101.4
GTF2I /// GTF2IP1 /// LOC100093631	2061.17		HTR2B	8101.86
CHMP2A	2061.19		PRO3073	8102.32
CDC123	2065.17		CC2D1A	8102.69
IARS	2065.78		OR2J2	8103.66
FKBP1A	2066.36		FLJ30594	8103.78
PRKAR1A	2068.72		HTR2C	8104.12
NUDC	2069.17		XKRY /// XKRY2	8104.38
FAM82A2	2071.27		KRTAP9-4 /// KRTAP9-9	8104.61
CMPK1	2071.57		GRIN1	8104.86
YY1AP1	2072.17		TIE1	8106.75
DCTN3	2073.72		STYK1	8107.35
LUC7L2	2076.19		CXCL14	8109.88
PRPF8	2079.82		CCNJ	8110.46
ZMPSTE24	2079.99		DNAH6 /// DNHL1 /// LOC200383	8110.62
NAE1	2081.52		CPB2	8111.21
TUFM	2082.33		PTGS2	8112.19
PDCD6	2082.85		STARD6	8113.92
TSEN34	2083.11		TFEC	8113.98
DDX47	2083.88		KBTBD10	8114.12
ARPC5L	2084.8		OMD	8114.46
ETF1	2085.73		PPP1R3A	8115.23
THOC7	2087.27		GPR85	8115.59
SFRS2	2087.74		TF	8115.74
PSME1	2089.38		JMJD6	8116.06
PPP1R11	2090.97		SLC4A10	8117.09
TAF10	2093.43		WDR21C	8117.11
ARF3	2093.95		TNNI3K	8118.15
IMPDH2	2094		FOXE1	8118.33
IQGAP1	2096.29		CEP135	8118.81
PFN1	2099.11		PRO1483	8119.38
H2AFV	2100.64		MLLT1	8120.29
MAEA	2101.02		GPR171	8120.86
PPP2R2A	2103.3		C2orf58	8121.01
GSTO1	2103.7		GRIA3	8121.41
PWP1	2104.14		BLK	8122.23
GMFB	2104.7		IFNB1	8122.27
PIH1D1	2105.68		ZNF208	8122.59
SDCBP	2107.77		SLC30A4	8122.84
WIPI2	2109.42		TP73	8123.21
API5	2112.89		KIAA0408	8123.6
MCTS1	2115.05		PLEKHH3	8124.19
TXNDC5	2115.97		SERPINB2	8124.64
EIF3B	2116.72		RAPGEF4	8125.03
ATF4	2117.9		WFDC13	8126.5
SRP54	2118.7		IL10	8126.64
APLP2	2118.9		ABCC12	8127.17
LOC100132235 /// PNRC2	2120.46		GCG	8127.66
HAX1	2123.93		SPACA1	8130.08
ATPIF1	2125.65		SYTL5	8131.88
VPS24	2125.81		MMP1	8132.07
SFRS4	2126.82		MPL	8134.74
KIAA1012	2130.04		PRO1257	8135.19
TMEM111	2131.51		STEAP4	8135.85
PRPSAP1	2132.36		ANKS1B	8135.94
DUSP11	2133.02		IAPP	8136.14
ANXA11	2135.97		CREG2	8136.21
MAML1	2136.2		AF011757	8137.81
SAE1	2136.31		USP2	8139.09
SUPT16H	2137.95		UBASH3A	8139.6
SHFM1	2139.01		CR1	8141.46
GTF3C2	2139.08		RBPMS	8142.13
CBX1	2139.28		PRLR	8142.56
DPP8	2139.95		DGKB	8145.95
RNF34	2141.42		C6orf103	8146.03
NDUFB2	2142.44		FCAR	8146.07
ARPC1A	2142.55		LRRC2	8148.21
CTBP2	2142.87		FMO3	8148.59
CPNE3	2143.56		PRO1966	8148.69
TBCB	2143.73		TAAR3	8149.17
HNRNPAB	2144.16		MCM3AP	8149.48
WIPI2	2146.87		STATH	8150.11
AP2S1	2147.16		MYOZ2	8150.48
LSM1	2147.42		NCRNA00052	8150.63
FIBP	2150.33		ACE2	8152.34
CAPZB	2151.72		MRGPRX3	8152.99
STUB1	2153.61		LOC200383	8156.96
MEMO1	2156.01		C4orf6	8156.99
HSD17B4	2157.23		PAX3	8159.42
AP3S2	2157.27		EXOSC1	8159.51
ALG5	2158.83		STAMBPL1	8159.75
MRPS35	2158.89		AKAP2 /// PALM2 /// PALM2-AKAP2	8160.51
DCTN6	2159.44		LIN9	8160.56
BRP44	2159.78		HTN3	8160.8
GNPAT	2162.77		CR2	8161.3
TMEM93	2163.21		STOX1	8162.35
TTC1	2164.79		WT1	8163.34
ITM2B	2165.53		DEFB119	8163.93
MEA1	2165.96		IKZF3	8164.27
PSMC6	2166.19		ADAM22	8167.21
MFAP1	2167.85		NLRP11	8168.28
ANXA5	2169.5		CCDC26	8168.68
GNG10	2174.4		TH	8168.77
AFTPH	2178.19		RAVER2	8169.08
C16orf80	2179.66		MIA2	8169.34
PSMD1	2183.56		WNT1	8169.36
TTC19	2183.73		GAD1	8170.17
HSD17B10	2188.78		CDH6	8170.78
TMEM147	2191.68		ABCB11	8171.42
RPP30	2191.72		CES7	8172.1
RAP1A	2192.56		LOC57399	8175.06
SNF8	2193.48		STAP1	8175.06
IPO5	2194.38		LOC51145	8175.87
RSRC2	2195.07		SLC30A10	8175.98
BRE	2196.83		NKX2-2	8177.36
UQCRC1	2199.03		KL	8177.5
DHX16	2202.38		SCGB2A2	8177.54
OAT	2204.98		VSNL1	8180.15
IPO9	2205.74		SLC39A12	8180.74
MKRN1	2207.79		OPRM1	8181.26
CCDC56	2208.07		CLEC12A /// CLEC12B	8182.59
CHMP5	2213.47		TCP11L2	8183.84
TMEM14B	2215.01		CNTNAP4	8183.98
ZC3H14	2217.97		FLJ23865	8186.05
FBXL12	2217.98		ARG1	8186.59
SNX1	2218.5		CTCFL	8186.79
SDHC	2219.46		TNFRSF17	8187.98
TATDN2	2220.03		MMP13	8189.47
POLDIP2	2221.39		FLJ32810 /// LOC100129602	8189.81
HNRNPH1	2222.05		PTGFR	8190.05
SDHB	2222.57		ITGA2B	8190.4
CPSF3	2223.8		BBOX1	8190.84
AKR1A1	2225.86		GYPE	8191.73
HSD17B12	2226.47		HCG4	8192.46
NDUFA8	2233.32		LEP	8194.25
CDC5L	2233.37		PGR	8195.11
LOC284889 /// MIF	2233.93		SCGB1D2	8195.36
EIF4B	2235.11		HHLA2	8196.28
POP4	2236.32		ARHGAP28	8196.92
ZDHHC6	2236.54		ABCG5	8197.17
MORF4 /// MORF4L1	2236.85		FSIP1	8197.46
MGST3	2237.07		IL8RB	8198.83
ADNP	2237.65		C12orf64	8200.2
ARL6IP5	2238.33		MAGEB3	8201.44
TAX1BP1	2238.38		TMIE	8202.32
GOT2	2239.6		PAH	8202.4
TH1L	2240.78		KLHL32	8202.8
SFRS11	2242.37		CRTAM	8203.03
EIF1B	2244.61		CALR3	8203.18
C14orf156	2245.03		NLRP6	8204.01
ADD1	2247.17		P2RY10	8204.69
FOXJ3	2249.3		C3orf30	8205.28
TMBIM4	2249.93		NTS	8207.56
DDX27	2250.46		GDF10	8208.67
U2AF1	2251.64		DRD3	8210.41
CHD4	2254.21		SVEP1	8215.05
PPP6C	2254.7		DNASE2B	8219.17
RAD21	2255.54		ZNF44	8219.38
C1orf149	2256.18		CYP3A5	8219.54
RBM39	2258.08		ADCY10	8219.95
AP2S1	2260.54		SYT14	8220.16
MAPK14	2261.14		SH3GL2	8220.23
ATP1A1	2262.58		CCR3	8221.64
EIF2B2	2263.55		SARDH	8222.4
PCMT1	2263.78		FGF8	8223.77
ATP6AP1	2264.66		ZNF560	8224.2
NUDCD3	2265.29		CA10	8225.16
HARS	2271.7		C2orf83	8225.68
BCAS2	2272.65		ARPP-21	8226.56
PSMC4	2274.12		SESN3	8227.36
CD99	2274.83		CSHL1	8227.42
PANK2	2274.89		PLB1	8227.92
SCP2	2277.58		RERGL	8228.73
ARL5A	2279.1		BCL2L11	8228.91
ABCF1	2279.39		C18orf16	8229.95
AIP	2279.4		DAZ1 /// DAZ2 /// DAZ3 /// DAZ4 /// LOC732447	8231.54
PPA2	2279.88		SNTG2	8233.44
TPR	2280.01		DPPA4	8234.07
UQCRC2	2280.92		PPP4R4	8234.18
SMARCE1	2282.25		CYP39A1	8234.41
MBD1	2283.49		GABRA5	8234.89
FH	2283.89		NKX2-3	8236.09
CAND1	2285.28		PIK3CG	8236.52
ILF2	2285.89		NEUROD1	8236.74
MRPL40	2289.24		ODZ1	8238.02
BAT3	2290.25		ADAM2	8238.82
NUCKS1	2290.4		ZNF407	8238.99
DEK	2293.34		LBP	8240.56
GTF2E2	2293.83		MYF5	8241.42
ZDHHC7	2298.73		LMX1A	8243.23
UBA2	2298.89		SPRR2C	8244.21
ENOPH1	2301.85		CSN1S1	8245.29
NDUFA13	2302.36		HCRTR1	8245.99
NENF	2304.85		WDR17	8246.09
MIR21 /// TMEM49	2305.74		PADI4	8246.09
PPP1R8	2307.38		SOX14	8246.31
AP3B1	2308.89		GLRA3	8246.84
IDH3G	2308.97		SCG3	8247.23
C21orf33	2309.6		PBRM1	8247.38
EPRS	2309.75		C6orf155	8250.92
COX4NB	2310.69		ANKRD7	8251.99
VPS4A	2310.77		FLJ11996	8252.21
BUD31	2311.09		ANP32A /// ANP32C /// ANP32D /// LOC100128146 /// LOC723972	8252.54
SFRS5	2311.32		SLC22A3	8252.95
NFE2L1	2312.52		DIP2B	8253.85
RUFY1	2315.77		C2orf15	8255.97
WDR26	2315.91		PTPRR	8257.05
USO1	2316.4		KCNH1	8257.1
SSR1	2316.47		PRO1446	8257.31
SLBP	2321.09		HIC1	8257.74
GPBP1L1	2322.21		HLA-DQA1	8259.5
RNASEH1	2324.07		PYY	8260.58
ARPC1B	2324.81		SMR3B	8262.81
PPP1CB	2325.7		GAP43	8262.83
EIF1AP1 /// EIF1AX	2326.09		ELA2A	8264.59
PPP4R1	2327.87		hCG_1741344 /// LOC100130477 /// SCGB1C1	8265.8
BUB3	2328.27		JAKMIP2	8265.94
ATP5I	2329.81		PRO2832	8267.12
CTNNB1	2330.54		DDX7	8267.87
SERBP1	2331.12		SPAG11B	8268.71
NAT13	2331.63		DIRAS2	8271.19
CDK4	2332.2		CENPF	8271.58
ADSL	2333.4		ANGPT2	8272.98
PRPF31	2334.62		IFI44L	8274.26
PPP1CA	2334.77		RTTN	8277.23
CUEDC2	2336.1		RASA3	8278.6
UBA1	2339.19		CCR6	8279.01
CHCHD8	2339.8		CLCA4	8281.17
KLHDC2	2341.99		PRO2533	8282.12
POLR2E	2343.68		FLB3342	8282.57
C20orf4	2344.91		C12orf40	8283.07
GSTK1	2352.22		LOC51328	8283.13
RNPEP	2354.3		KIF1A	8284.78
CAB39	2355.32		ZNF771	8286.11
STAMBP	2355.39		(PRO2007	8287.5
BECN1	2355.42		GRIN2D	8289.54
MRCL3	2355.44		ASPH	8291.97
TOP2B	2358.03		KCND2	8292.01
FXR1	2362.01		MSMB	8292.89
CTSB	2362.49		CNGB1	8292.95
MTX2	2363.13		RHAG	8293.99
CAST	2364.51		GALR1	8296.55
FRG1	2364.74		SLFN13	8296.79
PSME2	2366.06		CDKN2B	8298.46
C14orf2	2366.34		CYP4Z2P	8299.91
NPC2	2367.11		CBLB	8300.72
RNPEP /// TMEM189 /// TMEM189-UBE2V1 /// UBE2V1 /// UBE2V1P2	2367.23		TNMD	8300.76
GRHPR	2372.44		PBOV1	8301.66
RAE1	2372.51		CDR1	8301.84
TRIAP1	2372.99		KCNK12	8302.24
LSM4	2374.79		CPA1	8302.43
ADIPOR1	2375.33		NANOG	8302.61
SCNM1	2375.99		GABRA3	8303.09
SLC35B1	2376.5		UGT1A6 /// UGT1A8 /// UGT1A9	8303.36
SF3B3	2377.35		CASC5	8304.03
CD81	2378.31		WBP2NL	8305.86
PPHLN1	2382.75		NPY1R	8308.69
SLC30A9	2386.28		CYP1A1	8309.09
SDF4	2387.51		ULBP3	8310.48
PABPC4	2388.09		CLEC5A	8310.8
SFPQ	2388.68		ANO1	8313.99
IGBP1	2388.82		TAAR1	8314.44
DECR1	2390.59		EXDL1	8314.46
UTP6	2391.13		MORC1	8314.98
MRPS33	2391.32		UGT2A3	8315.81
XKR8	2393.37		MMP20	8316.26
SYF2	2393.85		MGAT4C	8316.42
ZNF410	2394.7		SAGE1	8317.52
GPR89A /// GPR89B /// GPR89C	2395.36		MAGEB1	8318.47
C1orf77	2395.91		CASP13	8318.89
WBSCR22	2401.85		DAZL	8320.3
MBTPS1	2402.1		CCDC89	8320.37
TRAPPC3	2402.57		DIAPH3	8321.37
SAMM50	2404.7		NCR1	8321.8
DPH5	2405.72		FCGR3A /// FCGR3B	8322.11
TNPO3	2406.11		PNPLA1	8323.06
AHSA1	2407.3		AGBL3	8325.81
RAB13	2407.91		PRO1097	8325.83
SEC63	2408.98		LECT2	8327.28
CTCF	2413.78		SCIN	8327.42
CDK5RAP3	2414.3		CALCR	8327.7
IFNGR2	2415.26		SGCG	8327.76
TTC3	2416.77		CDH19	8328.81
KIAA1245 /// NBPF1 /// NBPF10 /// NBPF11 /// NBPF12 /// NBPF14 /// NBPF15 /// NBPF16 /// NBPF20 /// NBPF8 /// NBPF9 /// RP11-94I2.2	2416.91		LYVE1	8330.09
HDLBP	2416.95		GPR128	8330.79
ARF6	2417.11		CYP4F11	8331.05
CAMLG	2417.99		KCNJ12 /// LOC100131509 /// LOC100134444	8331.17
FIS1	2418.68		KRT13	8331.28
DBT	2420.97		MSTN	8331.49
CTDSP2	2421.9		LOC51212	8334.32
POLR1D	2422.15		FGA	8335.21
DNTTIP2	2422.34		CCDC65	8335.89
DERL1	2423.08		C1orf125	8336.19
ATP6AP2	2423.19		ANGPT1	8337.83
SEC24C	2423.97		LPA	8339.17
CASC3	2424.67		MS4A2	8339.88
RBM22	2425.44		MGC16025	8339.91
RNF7	2428.5		DMRT1	8340.97
AUP1	2431.56		GCM2	8341.74
C20orf11	2432.39		MEGF11	8343.16
C16orf61	2432.93		TRIM31	8345.52
KPNA2 /// LOC728860	2433.4		CAPN10	8345.99
C15orf15	2433.87		C18orf20	8346.01
WSB2	2434.05		ADRB1	8346.05
PFDN2	2437.14		EVI5	8346.88
NANS	2437.28		LOC728137 /// LOC728395 /// LOC728412 /// TSPY1	8347.14
GGPS1	2437.49		NOX3	8347.23
CHCHD3	2439.53		BPESC1	8347.56
KHSRP	2442.34		FLJ21625	8348.91
C21orf59	2442.54		TRPC6	8349.38
ADIPOR2	2442.77		TNIP3	8350.01
GUSB	2447.3		UTS2	8350.5
PCID2	2447.99		LOC51152	8350.89
SPOP	2448.03		RS1	8350.91
DNAJA3	2450.07		MYH3	8351.72
PEF1	2450.85		PRO2796	8352.05
GLB1	2453.09		CHD3	8353.2
MRPS10	2454.87		SLC23A3	8354.41
RNF10	2455.84		FLJ32063	8355.15
PPP2R5E	2458.93		LOC100134410 /// POU6F2	8357.76
MRPL15	2460.11		RARS2	8360.42
EAPP	2460.17		C2orf52	8361.19
RBM23	2460.66		C15orf33	8361.87
POLR2K	2464.4		LRRTM4	8364.39
NSFL1C	2465.14		KHDC1 /// RP11-257K9.7	8364.42
CPSF3L	2465.7		FLJ30672	8365.42
VPS16	2465.95		MSX2	8365.97
BIRC2	2469.77		SLC26A1	8367.05
MRPL22	2470.4		NOVA1	8367.36
CBFB	2471.49		PEX5L	8367.58
SARS	2471.7		MPP4	8369.98
PTMAP7	2472.03		SLC14A1	8370.21
VPS72	2472.15		SLAMF8	8371.73
SRPK1	2473.47		CD1D	8373.85
MFSD1	2473.87		SOX30	8373.91
SCAMP2	2474.53		SLC27A6	8376.01
NDUFS8	2475.32		MYO3A	8379.31
NSF	2477.24		ZNF750	8380.25
DDX46	2478.95		C20orf197	8382.93
PARP6	2479.22		EFCAB3 /// LOC100133744	8384.6
BFAR	2479.58		FEZF2	8385.58
PIGG	2480.25		SCN7A	8385.96
DDRGK1	2484.2		HSD3B1	8387.03
RAD23A	2485.88		TAC4	8387.54
TERF2IP	2486.58		AGTR2	8387.8
MAPKSP1	2486.83		LGSN	8388.42
R3HDM1	2487.37		ZNF226	8390.66
COASY	2489.71		RANBP3L	8392.03
CALU	2491.16		GAGE1	8392.14
FAM49B	2492.37		MGC4859	8392.24
UNC50	2492.72		LOC51048	8393.54
POLB	2497.55		C11orf65	8394.43
UBE4B	2505.24		F13B	8395.71
MLH1	2505.73		CHL1	8395.81
DNAJA1	2506.47		IKZF1	8395.86
CCDC90A	2506.82		C2orf65	8397.96
PPP3CB	2507.5		OFCC1	8399.4
PIGC	2508.66		CRCT1	8399.81
LMAN2	2510.5		DSG1	8399.82
FAM162A	2512.15		FGF1	8400.13
ARL6IP4 /// OGFOD2	2512.74		SPOCK3	8400.36
NDUFA3	2512.96		MGC4836	8401.62
CCNH	2513.13		FLJ35424	8401.91
AAMP	2518.45		SGCZ	8403.75
MRPS7	2518.59		GC	8404.32
RPN1	2519.44		IFNA8	8405.08
MYST3	2519.75		NETO1	8405.34
MLX	2519.87		B3GALT1	8408.97
RALBP1	2521.27		ATP6V1C2	8409.24
ACTR1B	2521.62		MMP21	8410.33
SEC61A1	2526.77		NPVF	8410.81
CNIH4	2526.82		TRO	8411.91
TNPO1	2528.91		HNRNPD	8412.34
RYK	2529.95		FLJ12078	8412.41
ECOP	2530.11		USH2A	8412.55
KIAA0196	2530.11		SYNPO2L	8414.43
MBNL1	2530.5		CYP4F3	8415.24
TMEM70	2530.79		OGN	8415.34
PTCD3	2531.1		CXCL13	8416.82
HLA-E	2531.27		LRRC7	8418.15
PIGT	2531.82		KERA	8419.06
MTIF2	2531.85		BLYM	8419.57
HNRNPH3	2533.32		CORIN	8420.14
VPS28	2534.13		SEMA3E	8422.23
MFN2	2535.05		CCL20	8424.23
KIAA0100	2535.45		ATG9B	8426.73
BLOC1S1	2535.7		ZNF99	8429.34
BLCAP	2537.79		FAM26D	8429.86
HPRT1	2540.91		RIT2	8430.23
JTV1	2541.28		FAM135A	8430.33
NGLY1	2542.32		SLC13A1	8430.84
NAP1L4	2545.01		FMO9P	8431.26
RCN2	2545.52		IL1F7	8434.11
BAG5	2545.52		GPR22	8434.19
NUP54	2546.85		KIAA0087	8434.68
PDHX	2546.86		EREG	8435.53
RBM16	2548.4		C11orf40	8435.96
FBXO34	2549.32		GRK7	8436.4
SUPT4H1	2550.43		FLJ21511	8439.93
ITGAE	2551.52		MYO3B	8440.87
C15orf44	2552.11		INSM1	8442.05
TOR1A	2552.3		CPA6	8442.28
MRPL16	2552.41		IL2	8443.57
CLSTN1	2552.79		EPHA7	8444.92
NIT2	2552.8		DMP1	8445.25
ORMDL2	2555.96		CNBD1	8449.13
PEBP1	2555.97		ABCA13	8449.38
AHCY	2556.36		RGS1	8449.89
RAB1B	2557.37		FAM70A	8450.56
ARGLU1	2557.91		RPE65	8451.31
NFU1	2559.01		CA3	8452.42
ARS2	2559.1		WIF1	8454.15
RNASEN	2560.2		SLC38A4	8458.15
SHOC2	2560.25		C21orf109	8458.45
DAG1	2562.41		GABRG1	8460.31
DERL2	2563.62		FLJ13224	8462.05
PFDN1	2564.13		MOG	8465.79
IQWD1	2564.48		C7orf45	8467.38
RNH1	2565.58		TAC3RL	8469.61
FLJ12529	2565.66		LHCGR	8470.02
HEATR2	2567		DNAJB7	8470.66
WAC	2567.32		VNN1	8473.27
CLPP	2567.85		KCNV1	8474.66
MAPK6	2568.14		BPY2	8479.72
CD59	2570.2		ALS2CR11	8481.3
SLC4A1AP	2570.27		SPIC	8481.64
SNX17	2570.92		IL3	8486.62
SRP72	2571.87		NRG2	8486.79
TXNDC9	2574.21		FAM12A	8487.52
GSS	2575.5		SLC25A31	8487.74
HAT1	2577.5		DIRC1	8489.23
CISD1	2581.94		ATP1B4	8489.58
NOL9	2582.56		ABCA13	8491.07
ACAT1	2583.52		GSC2	8492.1
PMS2L3	2584.3		TIMM13	8495.9
SND1	2584.39		RIMS1	8496.7
TTRAP	2585.15		DYDC1	8498.11
HEBP2	2586.55		HOXD3	8499.22
UTP18	2586.7		PDE6H	8502.13
TBC1D9B	2588.53		ASB11	8502.68
SAP30BP	2589.02		ARL11	8502.99
NUP153	2589.65		PCSK1	8506.07
LYPLA2	2590.06		DDX43	8506.59
ECD	2592.13		ADAMTS19	8508.03
PPM1A	2593.14		EDNRB	8510.53
MOBKL3	2593.19		C1orf211	8510.95
NPLOC4	2593.6		RFX4	8511.59
RTCD1	2595.35		ANKLE1	8512.85
CROP	2595.67		ARMC9	8513.12
CYC1	2596.48		C6orf10	8514.87
SURF1	2597.03		C9orf93	8515.09
ALKBH1	2599.22		RPTN	8517.74
2012-03-05	2599.63		DSC1	8521.65
RBM5	2599.98		DKK2	8521.86
THOC1	2600.16		PARP15	8523.28
PMS2L1	2600.79		MYT2	8525.43
PACSIN2	2601.21		ACOXL	8527.05
PNPO	2603.6		PRG4	8533.81
PFN2	2604.03		CRYBA1	8533.85
CHERP	2606.56		MBL2	8534.28
GLRX2	2608.13		MYH4	8534.58
SMARCA5	2608.65		HIST1H2BJ	8536.18
S100A10	2608.89		UMODL1	8536.54
HSPE1	2608.92		TRPM1	8538.2
NGFRAP1	2609.39		RAB9P1	8538.36
ZC3H7A	2611.55		CCDC102B	8541.9
TWF1	2616.44		C14orf157	8542.09
ASXL2	2618.09		C1orf129	8542.45
PARP2	2618.92		KLRC1 /// KLRC2	8543.97
NDFIP1	2619.33		IL5	8545.89
SNX5	2620.54		KIAA1967	8546.41
CSNK1A1	2620.85		FLJ25694	8547.34
PRPF38A	2622.85		BRDT	8547.78
UBXN1	2623.01		UGT2B17	8553.11
C17orf71	2625.18		PRO0255	8557.81
YIF1A	2625.25		LRP1B	8558.19
IKBKAP	2625.33		PNLIP	8559.64
SDF2	2625.41		TCL6	8559.92
LGTN	2628.36		CRISP3	8562.68
LOC100133166 /// NBR1	2628.45		TRPC5	8562.93
NUDT21	2628.54		SCEL	8564.23
ASNSD1	2629.21		C15orf26	8564.91
NUP37	2629.46		KCNJ3	8565.43
SEPHS2	2629.58		ST18	8566.25
CIB1	2629.61		DUX1 /// DUX3 /// DUX5	8568.29
CTR9	2632.7		NTRK1	8575.99
NDUFA5	2632.72		KRT12	8576.45
SEC23B	2632.75		LARGE	8577.36
PSMF1	2633.11		ATP6V1A2	8578.32
LRPAP1	2633.38		TNS1	8582.23
PRCP	2634.68		SELE	8583.63
CCDC90B	2635.41		LRRC31	8583.99
TARS	2636.5		RFX6	8585.08
PIK3C3	2637.6		PTPN22	8587.44
NUP133	2637.91		CYP7A1	8589.36
PARP4	2639.78		ICK	8591.15
IRAK1	2640.54		GPC5	8592.9
TRAPPC4	2642.16		TF	8593.78
DKC1	2643.19		IL23R	8595.32
RARS	2644.01		LOC642103 /// MGAM	8596.26
PRKAG1	2644.04		PRO0246	8598.83
USP4	2644.23		PCDH8	8599.41
TMEM50A	2644.91		IL4	8599.67
DCTD	2650.22		POU2F3	8600.72
TAF6	2650.44		TLR7	8600.94
RUVBL2	2650.91		NOX1	8601.48
SRPRB	2651.5		SEMG1	8606.62
OXSR1	2652.07		MMRN1	8607.85
SUPT5H	2652.25		POU4F3	8608
GGNBP2	2652.8		C1orf150	8609.99
FTSJ1	2654.48		NAA16	8611.04
MSH6	2655.3		PRSS1	8613.3
USP16	2656.54		ORM1 /// ORM2	8613.97
RUSC1	2658.09		SLC26A3	8616.19
TRIP4	2658.99		CDY1	8617.42
RAB21	2659.26		PRO0902	8618.14
TXNDC15	2659.85		ARL14	8618.36
TRAP1	2659.89		CLCA3	8618.72
MFF	2660.23		TAC1	8620.03
IDH3B	2660.72		IL9	8620.5
CDK5RAP1	2662.52		SLC17A8	8620.82
SMAP1	2667.28		HIST1H4A /// HIST1H4B /// HIST1H4C /// HIST1H4D /// HIST1H4E /// HIST1H4F /// HIST1H4H /// HIST1H4I /// HIST1H4J /// HIST1H4K /// HIST1H4L /// HIST2H4A /// HIST2H4B /// HIST4H4	8621.32
DHX32	2668.64		POU1F1	8627.4
NFE2L2	2668.88		PPEF2	8633.05
GSPT1	2669.8		MAGEB18	8634.56
ITFG1	2670.52		VIP	8634.93
COX17	2670.83		PLN	8642.46
NIPSNAP1	2672.68		GTF2A1L /// STON1 /// STON1-GTF2A1L	8644.27
RING1	2674.44		EPYC	8644.42
HYPK	2674.88		1D12A	8648.31
DHX40	2675.5		CXCL5	8652.1
UBP1	2675.79		PRO1770	8664.03
FAF1	2677.05		KLRC3	8667.38
DULLARD	2679.57		CDC14B /// CDC14C /// LOC100131447	8668.37
FDPS	2680.89		IL26	8669.68
MRPL24	2681.77		C1orf161	8674.47
MKRN2	2682.42		DAZ1 /// DAZ2 /// DAZ3 /// DAZ4 /// LOC732447	8677.46
TRIOBP	2682.76		ENTHD1	8680.98
GMPR2	2683.36		FAM98B	8681.68
NSMAF	2683.36		FLJ30194	8685.21
DIMT1L	2683.86		HSMCR30	8688.43
ZNHIT1	2684.31		C10orf126	8690.03
APH1A	2685.19		PF4V1	8699.75
MLEC	2688.55		BTF3L1	8702.4
NUP107	2690.07		TRDN	8707.5
IFT52	2692.23		ENPEP	8710.76
SMS	2694.28		CD200R1	8715.68
PPP2R5D	2694.7		CACNA1G	8717.87
ATP6V0C	2695.74		MGC43033	8722.67
NECAP2	2697.16		RFPL1	8725.1
GPI /// LOC100133951	2700.88		ZIM3	8732.19
PCNA	2702.56		SI	8739.82
SPEN	2702.58		PRO2859	8748.96
CGGBP1	2703.09		FMR1NB	8752.7
SF1	2703.49		IFNA1 /// IFNA13	8754.67
WDR12	2703.49		KLHL34	8754.99
PPID	2703.7		ZNF417	8775.36
WTAP	2703.74		EPS15L2	8790.13
USP1	2704.61		SSX4 /// SSX4B	8791.01
MRPS16	2704.65		TFAP2B	8793.49
USP8	2704.68		C14orf105	8798.58
GDI1	2704.92		MGC42157	8804.37
POP5	2705.15		PTH	8808.2
ZNF212	2705.3		APOF	8811.21
OAZ2	2705.42		DKFZp434L192	8823.24
LMBRD1	2705.63		CCDC141	8828.54
UCHL3	2706.23		GNGT1	8832.03
ARFIP2	2707.87		C17orf77	8835.74
SSRP1	2708.62		ST8SIA3	8840.88
EPS15	2709.2		C5orf36	8848.7
REPIN1	2709.26		NETO1	8855.79
COG2	2710.01		PCK1	8863.79
VKORC1	2710.07		MAGEB6	8864.13
NHP2L1	2710.96		PTPRC	8868.72
FUSIP1 /// LOC642558	2711.03		PRO0483	8887.08
CRLF3	2712.7		C21orf94	8887.35
ACBD3	2713.19		ZNF80	8909.62
MUS81	2713.46		NCRNA00161	8937.06
SNX6	2713.96		MYH1	8959.95
KRT10	2715.67		EGR4	9009.96
USP39	2715.91		SSX1	9257.81

## Sheet: from 69 microarray data sets
SE genes	FL score		FL genes	FLscore
RPL7	851.471		NLRP11	8059.66
RPS13	868.206		FCGR3A	8060.74
PPIA	918.868		TRPC6	8060.79
ACTB	933.809		PAX8	8061.13
RPS4X	943		NCR1	8061.99
NONO	943.368		RHAG	8062.03
GNAS	964.382		MMP20	8062.72
GNAS	965.147		SEC16B	8064.38
RPS23	968.015		SCGB1D1	8067.51
HNRNPA1	983.5		DACH1	8068.54
RPL19	1000.25		EGF	8070.07
RPS6	1004.24		ELA2A	8071.31
YWHAB	1007.37		SIRT4	8072.19
RPL37A	1023.47		PRDM9	8072.69
RPL4	1026.76		DIAPH3	8073.41
RPL22	1035.34		KCNJ12	8073.5
SLC25A3	1044.41		PLB1	8075.12
MORF4L1	1047.63		KBTBD10	8075.62
ACTG1	1049.26		PRO1257	8075.71
MORF4L2	1054.99		ROR2	8076.16
RPL27	1060.46		LMX1A	8077.24
RPL7A	1067.25		CA10	8077.32
RPL9	1078.74		NANOG	8078.4
PABPC3	1080.79		PTTG2	8081.31
EEF1G	1087.54		METAP2	8082.09
EEF1A1	1092.59		GRK7	8082.87
RPL17	1098.9		GABRA6	8083.07
RPS2	1107.75		FLJ23865	8083.12
SRP14	1131.76		RP4-621O15.2	8084.19
CALM1	1132.22		FMO3	8087.21
hCG_21078	1134.28		FAM26D	8087.32
CFL1	1134.76		C6orf155	8087.6
RPL6	1134.9		FLJ32063	8087.82
RPS3A	1140.22		CYP24A1	8088.01
RPL23A	1142.09		FHL5	8088.63
ARF4	1144.74		VNN1	8088.91
POMP	1149.44		PRO0628	8089.96
LOC100130553	1154.65		SAMD3	8092.5
NDUFC2	1159.01		FLB3342	8092.81
BTF3	1167.85		ACE2	8093.53
GNB1	1170.15		WT1	8093.85
RPS8	1170.34		JMJD6	8094.38
SPCS1	1172.4		KCND2	8094.72
MMADHC	1186.29		STEAP4	8095
B2M	1187.91		RAVER2	8095.32
PSMB4	1189.41		CSHL1	8095.5
COX2	1193.38		SYT14	8096.41
RPS17	1198.5		TMOD2	8096.47
RPL41	1199.78		KCNK15	8096.75
GDI2	1202.16		OR2J2	8098.09
RPL32	1203.96		IMPG1	8098.28
AP3S1	1208.96		HIST1H2BC /// HIST1H2BE /// HIST1H2BF /// HIST1H2BG /// HIST1H2BI	8099.87
RPL3	1212.12		PADI4	8100.43
RPS27A	1214.31		CCDC26	8100.78
ATP5B	1214.74		TNMD	8101.65
EIF4H	1215.96		SDR9C7	8103.12
ND3	1219.37		OPRM1	8104.49
EIF4G2	1228.21		PDPN	8104.57
RPLP1	1232.74		RASGEF1B	8105.15
SEC11A	1233.03		C12orf37	8106.21
RPLP0	1244.44		CYP2C8	8106.96
RPL24	1245.4		C12orf40	8108.79
EEF1A1	1246.57		MYH3	8108.99
STAU1	1248.41		RBMY1A1 /// RBMY1B /// RBMY1D /// RBMY1E /// RBMY1F /// RBMY1J /// RBMY3AP	8111.88
COX4I1	1251.62		ZNF750	8112.07
RPL12	1252.34		RTTN	8112.15
RHEB	1254		FLJ21625	8112.78
H2AFY	1254.54		ST18	8113
HUWE1	1256.31		C17orf57	8113.96
CAPZA1	1258.37		CD22	8114.99
PTMA	1259.24		SLC44A5	8116.28
LAPTM4A	1260.04		ABHD11	8116.5
PSMB1	1265.68		SESN3	8116.65
GNB2L1	1268.9		HAO1	8117.12
NACA	1269.37		C20orf197	8119.13
HNRNPC	1273.74		CNOT6L	8119.79
RPS27	1274.78		POU3F3	8120.04
ATP5C1	1277.49		DDX7	8122.62
RPS15	1278.41		SCGB2A2	8124.26
CHCHD2	1279.04		FLJ32810 /// LOC100129602	8125.21
RPS27A	1279.69		C2orf83	8125.38
ATP5E	1289.91		ADRB1	8125.43
RPL5	1290.19		SARDH	8126.13
HNRNPU	1290.37		HIST1H2AD /// HIST1H3A /// HIST1H3B /// HIST1H3C /// HIST1H3D /// HIST1H3E /// HIST1H3F /// HIST1H3G /// HIST1H3H /// HIST1H3I /// HIST1H3J	8126.49
PSMA2	1291.21		DSG1	8127.66
HADHB	1291.4		SCN9A	8129.38
CLTC	1291.87		C15orf32	8130.72
UBE2Q1	1292.74		NCRNA00052	8131.51
RPS15A	1294.54		CTCFL	8131.53
DYNLRB1	1295.81		C10orf12	8131.56
LOC653737	1300.51		PPARGC1A	8132.68
RPS29	1301.35		MYOT	8133.68
PGK1	1305.53		UGT8	8134.93
RPL13A	1310.06		SIM2	8135.25
RPL38	1313.24		CLCA4	8135.9
SNW1	1320.46		GAP43	8136.13
COX5A	1324.56		MCM3AP	8137.18
COX6A1	1326.26		EPYC	8137.35
RPL31	1333.93		NCRNA00120	8137.4
DSTN	1336.81		NETO1	8139.51
RPS19	1337.13		IL1R2	8140.16
RPL10A	1341.9		C3orf30	8143.16
RPL36A	1352.34		SLFN5	8143.41
C14orf166	1354.09		PRO1966	8143.65
ST13	1354.26		PKD2L2	8144.01
PDCD6IP	1356.59		C18orf20	8144.4
RPS5	1367.68		TMPRSS11E /// TMPRSS11E2	8146.29
HMGN1 /// LOC643790	1374.22		GCM2	8146.34
PSMD6	1382.97		MS4A4A	8146.53
EIF3F	1384.91		ABCB11	8146.81
CLTA	1392.54		ITGA2B	8147.46
RPS20	1393		MEGF11	8149.4
RPS21	1395.74		HTR2C	8150.82
PSMG2	1399.49		FLJ13744	8151.04
FAU	1400.01		CDKAL1	8151.24
PSMA1	1400.81		DEFB119	8152.62
COPB1	1405.04		HIST1H2AD /// HIST1H3A /// HIST1H3B /// HIST1H3C /// HIST1H3D /// HIST1H3E /// HIST1H3F /// HIST1H3G /// HIST1H3H /// HIST1H3I /// HIST1H3J	8152.81
PSMC1	1405.19		SVEP1	8153.38
LOC727762 /// NDUFB4	1405.21		TRIM49	8154.51
COX7C	1406.38		PRO2610	8154.75
SEC61B	1408.44		BPY2	8155.1
RPS11	1411.46		LST-3TM12 /// SLCO1B1 /// SLCO1B3	8155.47
CD63	1411.59		MGC14407	8155.68
PSMD4	1413.35		DIRAS2	8157.04
RPL10	1414.04		BEND2	8157.87
TFG	1426.09		STAMBPL1	8158.57
H3F3A /// H3F3B /// LOC440926	1429.5		SNTG2	8158.79
SF3B1	1430.72		DAZ1 /// DAZ2 /// DAZ3 /// DAZ4 /// LOC732447	8158.97
EIF3L	1431.18		EVI5	8159.63
RPS10	1431.35		USH2A	8159.94
NPTN	1432.99		SLC25A27	8160.22
PGAM1	1444.06		KIAA0087	8160.66
RPL28	1445.59		LOC728137 /// LOC728395 /// LOC728412 /// TSPY1	8163.49
ARPC2	1445.79		FEZF2	8164.31
PRDX6	1445.96		SMR3B	8164.91
DAZAP2	1447.96		DNASE2B	8164.96
COX6C	1453.46		AGXT2L1	8166.01
EEF1B2	1454.24		DCAKD	8166.21
MDH1	1454.57		GDF10	8166.76
ATP5O	1458.26		PCDH8	8167.75
TCEB1	1461.13		PDE5A	8167.87
PPP2CB	1466.09		MS4A2	8169.21
JTB	1467.31		HRASLS	8169.34
EIF4A2	1470.81		RFX4	8169.35
DDX5	1470.81		GALR1	8170.35
ANP32B	1471.35		OMD	8171
COX7A2	1471.93		LOC51145	8171.18
STRAP	1474.71		IKZF3	8172
ATP5J	1475.68		BNIPL	8172.26
ATP5L	1482.79		HOXD3	8172.57
YWHAQ	1484.31		RIMS1	8172.9
RPL11	1484.32		CXCL3	8172.94
RPLP2	1484.63		MORC1	8174.16
WDR1	1486.88		ZNF560	8174.41
SOD1	1490.43		CYP4Z2P	8174.9
HINT1	1492.1		NKX2-2	8176.22
COX5B	1493.31		PITX2	8178.06
RPL23	1493.6		GAGE1	8179.25
PARK7	1497.44		SULT2A1	8183.09
VPS26A	1501.9		LGI1	8183.79
YY1	1504.93		ZSCAN4	8183.82
ATP6V0E1	1505.56		RBPMS	8184.54
NDUFB5	1505.56		MGC4836	8184.9
2012-09-02	1506.46		LIN9	8185.4
CCT8	1507		CHL1	8186.44
ATP5J2	1508		ABCG5	8187.53
HIGD1A	1508.32		C11orf40	8189.31
LOC653566 /// SPCS2	1509.71		RPTN	8190
LAMP1	1516.35		PRKG1	8191.46
NDUFB1	1517.03		NFKBIL2	8191.66
LOC100133315	1517.41		MMP28	8192.59
TM9SF2	1522.79		ANKS1B	8192.91
PRICKLE4 /// TOMM6	1523.57		MGAT4C	8193.12
TXNL1	1524.66		B3GALT1	8194.13
HMGB1	1525.21		FLJ30672	8194.87
RBBP7	1525.6		TH	8195.47
PSMC2	1527.81		FAM70A	8195.76
NDUFAB1	1539.76		CPA6	8197.26
TBCA	1540.18		MYT2	8197.5
SET	1540.22		XKRY /// XKRY2	8197.72
RPL36AL	1542.63		GPR22	8198.54
UQCRH	1542.68		HIST1H3H	8200.1
PSMA7	1543.78		HFE	8200.54
SKP1	1546.41		DMP1	8201.03
CCT4	1546.66		CLEC12A /// CLEC12B	8201.21
ARCN1	1548.28		GABRG1	8204.31
hCG_1781062 /// SRP9	1548.41		FLJ25694	8204.65
hCG_1757335 /// RAP1B	1553.75		ATP1B4	8207.97
SUCLG1	1553.93		EXOSC1	8208.28
RPL35	1555.46		CAPN10	8208.65
YME1L1	1555.6		PRO2832	8208.81
RPL15	1556.71		GRIN1	8208.9
PPP1CC	1560.57		LGSN	8211.43
NDUFB8	1563.96		LOC51048	8212.81
PPP6C	1564.63		SYNPO2L	8216.49
DYNLT1	1569.69		C9orf93	8218
VPS35	1570.34		PLEKHH3	8218.28
SEC13	1570.78		C11orf67	8218.65
PUM1	1574.16		FCAR	8220.72
CNBP	1574.94		CLEC5A	8221.63
CCT2	1584.35		FLJ11996	8222.97
GOLPH3	1586.91		RS1	8225.01
EEF2	1590.12		ABCA13	8229.6
MAT2B	1590.46		HIST1H2AG /// HIST1H2AH /// HIST1H2AI /// HIST1H2AJ /// HIST1H2AK /// HIST1H2AL /// HIST1H2AM	8229.72
TUBA1B	1591.78		EFCAB3 /// LOC100133744	8229.82
SKP1	1594.63		PTPRR	8230.01
DYNLL1	1599.69		CCR6	8230.9
OLA1	1600.5		KCNV1	8231.49
YTHDF2	1601.34		AKAP5	8233.56
RPS16	1604.82		PCSK1	8234.49
C4orf46 /// TOMM7	1605.22		CDH6	8234.63
KARS	1605.49		TXNDC10	8235.04
ND2	1608.31		LBP	8235.26
SSR1	1608.63		C1orf129	8236.13
TMBIM6	1609.69		SLAMF8	8238.25
RPL18	1611.07		PPP1R3A	8238.41
DIABLO	1615.49		KCNH1	8238.44
KHDRBS1	1616.91		POU4F3	8240.72
UBE2A	1619.54		SCN7A	8241.26
COX1	1620.65		FABP1	8242.49
TOMM20	1625.75		NTS	8242.87
SUMO2 /// SUMO3	1631.76		MLANA	8242.94
PSMB7	1636		ABRA	8243.26
POLR2B	1637.97		HSD3B1	8243.51
EIF3H	1639.93		PAH	8244.97
CD164	1641.51		DRD3	8245.49
UBE2D2	1642.18		CYP4F11	8247.07
COPB2	1643.32		SYTL5	8248.4
C20orf24	1643.63		MAGEB3	8249.03
TMEM59	1645.25		USP2	8249.03
PTTG1IP	1647.43		KCNK12	8251.19
C11orf10	1651.51		CPA1	8252.09
HSPD1	1652.81		ADAM2	8253.24
RPL34	1655.06		RPE65	8253.29
GORASP2	1655.66		WDR17	8253.53
EIF4A3	1656.97		C1orf125	8255.68
DBI	1663.68		CNBD1	8255.74
GTF3A	1671.87		TAC4	8256.06
ADAR	1673.28		FBXO4	8257.21
QARS	1673.93		WBP2NL	8257.68
LDHB	1674.46		SPRR2C	8258.13
GTF2A2	1674.6		LOC51328	8258.53
ANXA2	1674.76		TRIM31	8259.37
REXO2	1675.82		ANP32A /// ANP32C /// ANP32D /// LOC100128146 /// LOC723972	8261.18
KCMF1	1677.9		TDH	8263
XRCC6	1678.82		CBLB	8263.71
ACTR3	1680.31		GAD1	8263.82
UGP2	1681.79		CEP135	8264.9
PSMD7	1682.9		CRCT1	8266.78
MATR3	1682.93		GLRA3	8268.37
NDUFS5 /// RPL10	1685.72		RANBP3L	8269.85
HSPC152	1685.87		C11orf65	8270.66
CSNK2B /// LY6G5B	1686.59		C15orf26	8272.87
IARS2	1686.59		PRO2796	8274.03
UQCRQ	1687.1		HSD11B2	8276
CSDE1	1689.03		SPAG11B	8276.19
RPL8	1689.53		DUX1 /// DUX3 /// DUX5	8278.29
UBE4A	1689.56		ARHGAP28	8278.9
SERF2	1695.41		LRRC31	8278.9
ZC3H11A	1696.85		DIRC1	8281.19
IMMT	1702.09		HPR	8283.16
GNG5	1703.1		KHDC1 /// RP11-257K9.7	8284.06
TMEM9B	1703.6		PRDM13	8285.9
NARS	1704.31		SPRY4	8285.91
TSG101	1704.56		SGCG	8287.31
MAPRE1	1714.06		MSI1	8287.63
CNPY2	1714.41		TMIE	8289.54
TXNL4A	1716.59		EXDL1	8290.41
USP9X	1717.49		OGN	8292.15
UQCR	1717.72		FLJ13224	8293.26
SLC25A5	1718.57		KCNJ3	8294.63
LDHA	1718.88		SLC30A6	8295.15
DRG1	1723.09		PEX5L	8295.71
SNRPG	1726.49		SPAR	8298.71
TCEB2	1728.28		ZNF99	8299.69
STARD7	1730.68		MAGEB1	8299.9
CNIH	1733.01		FGA	8300.69
KIAA0494	1739.79		LRRC19	8301.28
SERP1	1740.41		ANO1	8302.31
AHCYL1	1741.32		HCRTR1	8302.9
PSMB2	1742.59		MAGEB18	8303
C15orf24	1744.21		CDH19	8304.09
DNAJC8	1744.84		FAM135A	8304.68
EIF2AK1	1748		FLJ35424	8306.31
CAPRIN1	1749.38		SPIC	8308.6
PGRMC1	1752.5		FGF1	8309.41
PSMD9	1753.29		PBOV1	8309.71
COX7B	1754.69		CYP4F3	8313.22
YWHAZ	1758.37		KCNA5	8314.66
DUSP11	1761.06		LOC51212	8314.75
POLR2G	1761.41		PNLIP	8317.01
DCTN2	1761.62		DMRT1	8317.1
NDUFA4	1763.31		PRO0902	8317.68
ERH	1764.5		RFX6	8318.51
RAD23B	1771.18		BCL2L11	8318.82
ZNF207	1771.25		CYP1A1	8321.25
BXDC5	1771.82		C6orf10	8322.5
ENY2	1772.75		F13B	8322.69
ECHS1	1774.47		IL7	8323.46
SNRPE	1775.43		ANGPT1	8325.13
TRIP12	1775.99		LRRTM4	8325.88
MRPL49	1777.85		ZNF407	8327.28
LASP1	1778.04		CC2D1A	8330.18
TMED9	1779.28		UTS2	8330.97
UFC1	1780.4		ADAM22	8332.01
KIAA0174	1780.81		MYO3A	8332.35
NDUFS2	1781.6		LOC100134410 /// POU6F2	8332.56
NOP10	1785.76		NOVA1	8340.5
TMEM66	1788.5		PIK3CG	8343.01
IQGAP1	1797.85		PRO2007	8344.4
PPT1	1798.16		PRO1446	8347.4
COPS6	1799.46		NPY1R	8348.65
METTL9	1800.01		RIT2	8348.97
USP14	1804.43		DNAJB7	8352.72
TM9SF3	1806.41		IKZF1	8352.93
EIF4A1	1806.41		IFNA8	8352.94
SSR4	1806.5		C15orf33	8353.85
TPI1	1810.35		NTRK1	8354.41
SNRPB2	1811.78		HNRNPD	8354.82
PHB2	1812.74		SAGE1	8355.62
CYB5R3	1812.94		TLR7	8356.15
TINP1	1815.5		CD1D	8356.85
GABARAP	1817.19		FMO9P	8359.99
FTH1	1818.84		LOC642103 /// MGAM	8361.9
UQCRB	1821.4		IFI44L	8362.63
PRDX4	1822.5		KLRC1 /// KLRC2	8363.19
VAPB	1823.34		CDKN2B	8363.24
TMED10	1824.15		CASP13	8366.56
COX7A2L	1824.68		TRPC5	8367.04
ARL8B	1825.38		SPOCK3	8368.32
SEC31A	1826.57		ZNF711	8369.4
TMSB10	1830.99		IL2	8371.51
NDUFB6	1833.07		IL1F7	8371.99
FBXO7	1836.46		BRDT	8374.41
RRAGA	1838.59		IL5	8376.74
ATP5G3	1839.04		SLC22A3	8377.25
EIF3D	1840.15		C21orf109	8378.44
OAT	1841.1		CCNJ	8381.68
GOLGA7	1841.41		SLFN13	8387.82
KTN1	1842.85		SAA1 /// SAA2	8388.37
TIMM8B	1843.71		ASB11	8388.76
AMZ2	1844.16		FOXE1	8390.06
DHX15	1845.12		CENPF	8391.32
TIAL1	1846.16		PTGER3	8391.74
UBE2N	1848.28		ATP6V1C2	8394.93
SFRS4	1857.03		HHLA2	8396.18
CLTA	1857.25		NOX3	8397.4
DDX24	1857.84		PRO2533	8398.71
SEC61G	1860.13		HLA-DQA1	8400.34
SNRPC	1863.44		HIST1H2AB /// HIST1H2AE	8401.06
ZNF706	1864.65		DAZL	8403.24
ARL6IP5	1864.78		OFCC1	8405.04
CAP1	1867.06		BPESC1	8405.84
PDCD6	1867.62		FLJ12078	8406.03
BZW1	1869.68		NPVF	8407
COX8A	1871.37		CCDC102B	8408.88
PSMD2	1873.71		KRT13	8409.43
CTNNA1	1874.4		MGC4859	8410.24
PPA1	1875.97		SELE	8410.97
TSN	1877.68		ANKLE1	8412.29
COMMD3	1882.85		SCIN	8412.6
GLO1	1884.04		KRTAP9-4 /// KRTAP9-9	8413.43
RPS9	1885.41		DKK2	8414.47
SON	1885.63		RARS2	8415.1
UCRC	1886.15		PRO1097	8415.35
SNRPD2	1886.49		C17orf73	8416.12
NDUFA1	1891.01		GC	8416.49
AP3D1	1891.78		DSC1	8417.65
ETFA	1891.85		TFAP2B	8418.12
SDCBP	1896.53		UGT1A6 /// UGT1A8 /// UGT1A9	8418.35
MRPS22	1898.21		ODZ1	8418.37
MTCH2	1898.93		UGT2B17	8419.03
LOC390354 /// RPL18A	1901.59		AGTR2	8419.51
HBXIP	1910.66		TIMM13	8419.78
HSP90B1	1910.96		PBRM1	8420.99
RAF1	1911.96		UGT2A3	8421.74
CMTM6	1912.81		KIF1A	8421.94
PPP2R2A	1913.21		CA3	8422.66
TOMM70A	1913.4		FAM12A	8429.9
LOC100131713 /// RPL29 /// RPL29P4	1917.4		GSC2	8430.16
HNRNPA2B1	1918.94		MCM9	8430.93
YY1AP1	1922.35		LHCGR	8431.18
PSMA3	1922.63		NOX1	8433.78
TXNDC14	1924.34		ZNF226	8433.87
CALM1 /// CALM2 /// CALM3	1929.53		SGCZ	8434.85
FAM82A2	1932.74		LOC57399	8435.85
C2orf28	1932.97		CNGB1	8436.15
KLHDC2	1934.44		CASC5	8443.1
DDX1	1934.62		C1orf150	8443.41
C11orf58	1936.38		TNFRSF17	8443.44
SFRS10	1940.65		CRYBA1	8445.97
PDIA6	1942.84		SLC38A4	8448.74
NGRN	1943.63		GPC5	8451.9
BCAP31	1944.12		ATG9B	8454.38
NME1 /// NME1-NME2 /// NME2	1944.44		BLYM	8455.19
OS9	1945.13		MMRN1	8457.29
KIAA1012	1948.94		KRT12	8459.43
TAF7	1952.04		MSX2	8460.53
CNOT7	1953.57		CHD3	8460.93
PCBP2	1954.46		IL4	8463.85
ADD1	1958.76		SLC14A1	8465.12
TARDBP	1959		EPHA7	8465.41
RWDD1	1963.4		TAC1	8470.81
COPS3	1963.6		KLHL34	8473.37
MRPL33	1964.71		CYP39A1	8476.76
COX6B1	1965.97		LARGE	8481.5
DECR1	1969.19		CALCR	8481.97
DDX3X	1969.43		LPA	8483.85
HIF1A	1972.91		GREB1	8485.32
ZFR	1976.51		IL3	8487.16
SRPR	1980.88		MOG	8488.65
COPS4	1983.16		TAAR1	8490.97
PIK3C3	1983.76		NRG2	8495.25
SF3B5	1985.26		GTF2A1L /// STON1 /// STON1-GTF2A1L	8495.37
RSRC2	1985.54		ACOXL	8495.85
EIF3A	1986.5		KIAA1967	8500.87
M6PR	1986.62		POU2F3	8501.43
ACP1	1986.69		KLRC3	8501.6
BCLAF1	1986.87		LRRC7	8503.03
RNF34	1986.91		EDNRB	8504.25
SUGT1	1989.34		C2orf15	8516.99
MFAP1	1992.82		PNPLA1	8518.1
UBE2D3	1993		EPS15L2	8519.63
MRPL18	1993.85		MPP4	8522.57
PDHA1	1994.16		RAB9P1	8522.78
FOXJ3	1994.37		ST8SIA3	8523.29
BRE	1996.07		CCDC89	8525.96
RER1	1997.47		MSTN	8526.79
C20orf43	1998.29		MYO3B	8529.66
CBX3 /// LOC653972	1999.03		C2orf52	8529.91
GPX4	2001.24		HIST1H2BO	8532.94
CSE1L	2003.16		hCG_1741344 /// LOC100130477 /// SCGB1C1	8533.41
LOC100132235 /// PNRC2	2003.18		DIP2B	8538.28
BRP44	2003.34		MBL2	8538.96
ITM2B	2004		VIP	8547.35
NDUFS1	2004.69		FLJ21511	8547.49
LOC100133665 /// TALDO1	2006.81		MGC16025	8550.01
PSMA5	2014.76		SOX30	8551.49
LSM3	2014.81		SCEL	8557.85
C5orf15	2016.1		WIF1	8558.26
TTC1	2017.18		PF4V1	8561.72
CHMP2A	2019.19		1D12A	8562.63
VAMP7	2026.96		CORIN	8564.41
RPL36	2027.01		IL23R	8564.78
ANXA11	2028.31		BTF3L1	8568.66
BTBD1	2028.47		C1orf211	8573.94
SS18L2	2029.1		DDX43	8575.09
MAEA	2035.84		PRO0483	8579.75
CAST	2039.12		ALS2CR11	8580.56
ALDH9A1	2039.22		SLC13A1	8581.71
2012-09-15	2039.43		KERA	8585.44
NDUFA6	2040.93		CCL20	8586.85
PANK2	2041.5		FLJ30194	8590.01
SNRPD3	2043.9		CYP7A1	8590.12
PRKAR1A	2044.9		LOC100133916 /// MED18	8593.31
NDUFB2	2046.01		C7orf45	8593.57
GTF3C2	2046.18		PRO0255	8596.21
COPS2	2046.75		ORM1 /// ORM2	8596.28
ATP6V1F	2047.1		PPEF2	8597.09
EIF2B2	2048.84		SLC27A6	8602.51
WBP11	2050.82		ICK	8604.54
PSAP	2053.25		SLC23A3	8612.35
RPS27L	2056.29		TF	8613.24
APLP2	2057.5		ABCA13	8617.99
API5	2059.74		CRISP3	8618.25
SSBP1	2059.97		PRO1770	8621.01
RBM4	2060.22		C2orf65	8622.97
CMPK1	2061.94		HSMCR30	8624.9
CDK2AP1	2062.29		PARP15	8627.09
PMPCB	2062.46		LOC51152	8632.74
CPNE3	2063.31		PRG4	8633.19
DDX47	2063.99		SIX4	8633.54
DCTN6	2064		ARMC9	8634.63
PRPSAP1	2064.81		SI	8635.59
USP7	2065.16		CDY1	8635.99
FAM32A	2066.24		SEMA3E	8639.29
NCL	2066.34		CXCL13	8640.74
C19orf42	2066.82		CYP3A5	8647.9
RBX1	2070.49		MMP21	8651.21
CCT3	2071.4		ARL11	8657.56
NDUFB11	2072.01		LYVE1	8661.87
IMPDH2	2072.54		PDE6H	8662.03
FKBP3	2073.49		TNS1	8662.25
H2AFZ	2073.71		TCL6	8685.96
HSBP1	2074.96		RGS1	8691.57
COPZ1	2076.56		IL9	8691.6
DDX42	2077.68		C14orf157	8702.47
SDHD	2081.65		PRO0246	8705.15
C19orf53	2082.79		TNIP3	8706.34
SRP19	2082.81		PRSS1	8709.88
WIPI2	2083.12		EREG	8710.47
TAF10	2083.76		TAC3RL	8713.87
PSMD8	2084.49		SEMG1	8716.32
GNPAT	2085.41		CCDC141	8719.69
OSBPL9	2089.22		TRPM1	8731.19
PSMC6	2090.51		SLC26A3	8734.46
PCMT1	2090.75		AGBL3	8735.37
IPO9	2093		IFNA1 /// IFNA13	8742.28
PLRG1	2094.46		SLC25A31	8746.25
ZC3H15	2094.85		TRDN	8760.09
PFDN5	2095.79		MYH4	8761.51
VPS24	2096.09		PLN	8763.66
SFRS9	2097.43		CACNA1G	8765.88
DCTN3	2097.51		PTH	8775.53
CDIPT	2100.62		RFPL1	8777.43
ERP29	2101.18		IL26	8782.84
SDHB	2101.28		ENTHD1	8782.94
SSR2	2104.4		SMPDL3B	8784.01
MKRN1	2105.28		CLCA3	8785.41
PWP1	2109.32		ZIM3	8788.12
NOL7	2110.85		NETO1	8794.09
UBE2Z	2112.38		APOF	8796.84
NDUFS6	2113.9		PTPN22	8797.19
EPRS	2114.37		DAZ1 /// DAZ2 /// DAZ3 /// DAZ4 /// LOC732447	8811.54
NUDC	2114.69		PRO2859	8812.79
CD99	2115.82		ATP6V1A2	8814.72
UBL5	2116.24		EGR4	8818.21
NPC2	2116.74		SSX4 /// SSX4B	8827.34
EIF2S1	2116.85		CD200R1	8834.47
CCT6A	2118.41		NCRNA00161	8837.66
PRPF8	2121.03		ZNF417	8838.49
HEXB	2121.75		NAA16	8838.94
ACLY	2122.03		ARL14	8840.37
RBM39	2122.41		MGC43033	8842.34
PPA2	2123.4		SLC17A8	8847.13
TMBIM4	2125.54		C21orf94	8856.53
UXT	2126.04		FMR1NB	8868.97
CTDSP2	2127.03		HIST1H4A /// HIST1H4B /// HIST1H4C /// HIST1H4D /// HIST1H4E /// HIST1H4F /// HIST1H4H /// HIST1H4I /// HIST1H4J /// HIST1H4K /// HIST1H4L /// HIST2H4A /// HIST2H4B /// HIST4H4	8872.75
PSMD14	2127.56		LRP1B	8873
SPG21	2128.41		GNGT1	8874.62
TTC19	2128.91		FAM98B	8882.44
CBX1	2130.4		C17orf77	8891.9
SYPL1	2131.18		CXCL5	8896.44
BCAS2	2131.37		POU1F1	8897.26
PCNP	2131.78		PCK1	8906.18
NAP1L1	2132.72		CDC14B /// CDC14C /// LOC100131447	8943.78
SRP54	2132.87		HIST1H2BJ	8947.75
DPP8	2134.93		ZNF80	8949.21
HDGF	2135.51		C1orf161	8993.34
H2AFV	2137.59		ADAMTS19	9000.68
MEMO1	2139.1		MAGEB6	9008.62
HDAC1	2139.66		ENPEP	9016.87
ADPGK	2140.49		MYH1	9048.09
NDUFC1	2143.68		C5orf36	9061.28
EEF1D	2145.4		MGC42157	9075.76
EIF2B1	2147.01		DKFZp434L192	9108.99
IARS	2149.88		C10orf126	9162.97
AKR1A1	2152.63		PTPRC	9180.13
POLDIP2	2153.06		C14orf105	9196.54
HMGN4	2153.72		SSX1	9281.65
